# Supplementary material for: Germline modifiers of the tumor immune microenvironment implicate drivers of cancer risk and immunotherapy response
Source: Nat Commun. 2023 May 12;14:2744. doi: 10.1038/s41467-023-38271-5 (PMC10182072; doi:10.1038/s41467-023-38271-5)
Supplement: Supplementary file 4 — Supplementary Data 1-21 [file 41467_2023_38271_MOESM4_ESM.xlsx]

## Sheet: Supplementary Data 1
Supplementary Data 1: TCGA Cancer type abbreviations and sample counts
TCGA Cancer type abbreviation	Cancer	# samples
ACC	Adrenocortical carcinoma	70
BLCA	Bladder urothelial carcinoma	323
BRCA	Breast invasive carcinoma	790
CESC	Cervical squamous cell carcinoma and endocervical adenocarcinoma	176
CHOL	Cholangiocarcinoma	30
COAD	Colon adenocarcinoma	332
ESCA	Esophageal carcinoma	119
GBM	Glioblastoma	120
HNSC	Head and Neck squamous cell carcinoma	413
KICH	Kidney chromophobe	55
KIRC	Kidney renal cell carcinoma	418
KIRP	Kidney renal papillary cell carcinoma	204
LGG	Low grade glioma	430
LIHC	Liver hepatocellular carcinoma	169
LUAD	Lung adenocarcinoma	419
LUSC	Lung squamous cell carcinoma	438
MESO	Mesothelioma	82
OV	Ovarian serous cystadenocarcinoma	251
PAAD	Pancreatic adenocarcinoma	148
PCPG	Pheochromocytoma and Paraganglioma	144
PRAD	Prostate adenocarcinoma	401
READ	Rectum adenocarcinoma	133
SARC	Sarcoma	217
SKCM	Skin cutaneous melanoma	92
STAD	Stomach adenocarcinoma	258
TGCT	Testicular germ cell tumors	108
THCA	Thyroid carcinoma	360
UCEC	Uterine corpus endometrial carcinoma	354
UCS	Uterine carcinosarcoma	42
UVM	Uveal melanoma	77

## Sheet: Supplementary Data 2
Supplementary Data 2: Description of IP Components
IP Component	Category	Source	Filter	Extracted/Generated
MT3	immunomodulators	CHANG_CORE_SERUM_RESPONSE_UP	filtered out	Generated from Pancan Atlas RNA-seq
PLG	immunomodulators	CHANG_CORE_SERUM_RESPONSE_UP	filtered out	Generated from Pancan Atlas RNA-seq
RGS8	immunomodulators	CHANG_CORE_SERUM_RESPONSE_UP	filtered out	Generated from Pancan Atlas RNA-seq
PSMA7	immunomodulators	CHANG_CORE_SERUM_RESPONSE_UP		Generated from Pancan Atlas RNA-seq
PSMC3	immunomodulators	CHANG_CORE_SERUM_RESPONSE_UP		Generated from Pancan Atlas RNA-seq
PSMD12	immunomodulators	CHANG_CORE_SERUM_RESPONSE_UP		Generated from Pancan Atlas RNA-seq
PSMD14	immunomodulators	CHANG_CORE_SERUM_RESPONSE_UP		Generated from Pancan Atlas RNA-seq
PSMD2	immunomodulators	CHANG_CORE_SERUM_RESPONSE_UP		Generated from Pancan Atlas RNA-seq
RAB3B	immunomodulators	CHANG_CORE_SERUM_RESPONSE_UP		Generated from Pancan Atlas RNA-seq
SAR1B	immunomodulators	CHANG_CORE_SERUM_RESPONSE_UP		Generated from Pancan Atlas RNA-seq
DBNDD1	immunomodulators	CHANG_CORE_SERUM_RESPONSE_UP		Generated from Pancan Atlas RNA-seq
SLC25A5	immunomodulators	CHANG_CORE_SERUM_RESPONSE_UP		Generated from Pancan Atlas RNA-seq
WDR54	immunomodulators	CHANG_CORE_SERUM_RESPONSE_UP		Generated from Pancan Atlas RNA-seq
TNFRSF12A	immunomodulators	CHANG_CORE_SERUM_RESPONSE_UP		Generated from Pancan Atlas RNA-seq
VTA1	immunomodulators	CHANG_CORE_SERUM_RESPONSE_UP		Generated from Pancan Atlas RNA-seq
PLAUR	immunomodulators	CHANG_CORE_SERUM_RESPONSE_UP		Generated from Pancan Atlas RNA-seq
MNAT1	immunomodulators	CHANG_CORE_SERUM_RESPONSE_UP		Generated from Pancan Atlas RNA-seq
NOP16	immunomodulators	CHANG_CORE_SERUM_RESPONSE_UP		Generated from Pancan Atlas RNA-seq
MRTO4	immunomodulators	CHANG_CORE_SERUM_RESPONSE_UP		Generated from Pancan Atlas RNA-seq
DCBLD2	immunomodulators	CHANG_CORE_SERUM_RESPONSE_UP		Generated from Pancan Atlas RNA-seq
LRRC40	immunomodulators	CHANG_CORE_SERUM_RESPONSE_UP		Generated from Pancan Atlas RNA-seq
PFKP	immunomodulators	CHANG_CORE_SERUM_RESPONSE_UP		Generated from Pancan Atlas RNA-seq
ENO1	immunomodulators	CHANG_CORE_SERUM_RESPONSE_UP		Generated from Pancan Atlas RNA-seq
SLC25A40	immunomodulators	CHANG_CORE_SERUM_RESPONSE_UP		Generated from Pancan Atlas RNA-seq
SNRPA	immunomodulators	CHANG_CORE_SERUM_RESPONSE_UP		Generated from Pancan Atlas RNA-seq
SAR1A	immunomodulators	CHANG_CORE_SERUM_RESPONSE_UP		Generated from Pancan Atlas RNA-seq
HSPB11	immunomodulators	CHANG_CORE_SERUM_RESPONSE_UP		Generated from Pancan Atlas RNA-seq
EIF2AK1	immunomodulators	CHANG_CORE_SERUM_RESPONSE_UP		Generated from Pancan Atlas RNA-seq
ITGA6	immunomodulators	CHANG_CORE_SERUM_RESPONSE_UP		Generated from Pancan Atlas RNA-seq
EZR	immunomodulators	CHANG_CORE_SERUM_RESPONSE_UP		Generated from Pancan Atlas RNA-seq
MYL6	immunomodulators	CHANG_CORE_SERUM_RESPONSE_UP		Generated from Pancan Atlas RNA-seq
MFSD11	immunomodulators	CHANG_CORE_SERUM_RESPONSE_UP		Generated from Pancan Atlas RNA-seq
POLE2	immunomodulators	CHANG_CORE_SERUM_RESPONSE_UP		Generated from Pancan Atlas RNA-seq
MTHFD1	immunomodulators	CHANG_CORE_SERUM_RESPONSE_UP		Generated from Pancan Atlas RNA-seq
PNN	immunomodulators	CHANG_CORE_SERUM_RESPONSE_UP		Generated from Pancan Atlas RNA-seq
MYBL2	immunomodulators	CHANG_CORE_SERUM_RESPONSE_UP		Generated from Pancan Atlas RNA-seq
MAPRE1	immunomodulators	CHANG_CORE_SERUM_RESPONSE_UP		Generated from Pancan Atlas RNA-seq
SMS	immunomodulators	CHANG_CORE_SERUM_RESPONSE_UP		Generated from Pancan Atlas RNA-seq
NUTF2	immunomodulators	CHANG_CORE_SERUM_RESPONSE_UP		Generated from Pancan Atlas RNA-seq
NUP93	immunomodulators	CHANG_CORE_SERUM_RESPONSE_UP		Generated from Pancan Atlas RNA-seq
CMC2	immunomodulators	CHANG_CORE_SERUM_RESPONSE_UP		Generated from Pancan Atlas RNA-seq
COTL1	immunomodulators	CHANG_CORE_SERUM_RESPONSE_UP		Generated from Pancan Atlas RNA-seq
MET	immunomodulators	CHANG_CORE_SERUM_RESPONSE_UP		Generated from Pancan Atlas RNA-seq
PDAP1	immunomodulators	CHANG_CORE_SERUM_RESPONSE_UP		Generated from Pancan Atlas RNA-seq
NUDT1	immunomodulators	CHANG_CORE_SERUM_RESPONSE_UP		Generated from Pancan Atlas RNA-seq
AIMP2	immunomodulators	CHANG_CORE_SERUM_RESPONSE_UP		Generated from Pancan Atlas RNA-seq
ERLIN1	immunomodulators	CHANG_CORE_SERUM_RESPONSE_UP		Generated from Pancan Atlas RNA-seq
BCCIP	immunomodulators	CHANG_CORE_SERUM_RESPONSE_UP		Generated from Pancan Atlas RNA-seq
MAP3K8	immunomodulators	CHANG_CORE_SERUM_RESPONSE_UP		Generated from Pancan Atlas RNA-seq
GLRX3	immunomodulators	CHANG_CORE_SERUM_RESPONSE_UP		Generated from Pancan Atlas RNA-seq
CBX1	immunomodulators	CHANG_CORE_SERUM_RESPONSE_UP		Generated from Pancan Atlas RNA-seq
PFN1	immunomodulators	CHANG_CORE_SERUM_RESPONSE_UP		Generated from Pancan Atlas RNA-seq
SMURF2	immunomodulators	CHANG_CORE_SERUM_RESPONSE_UP		Generated from Pancan Atlas RNA-seq
CORO1C	immunomodulators	CHANG_CORE_SERUM_RESPONSE_UP		Generated from Pancan Atlas RNA-seq
MAGOHB	immunomodulators	CHANG_CORE_SERUM_RESPONSE_UP		Generated from Pancan Atlas RNA-seq
NUP107	immunomodulators	CHANG_CORE_SERUM_RESPONSE_UP		Generated from Pancan Atlas RNA-seq
KRR1	immunomodulators	CHANG_CORE_SERUM_RESPONSE_UP		Generated from Pancan Atlas RNA-seq
TPI1	immunomodulators	CHANG_CORE_SERUM_RESPONSE_UP		Generated from Pancan Atlas RNA-seq
MCM3	immunomodulators	CHANG_CORE_SERUM_RESPONSE_UP		Generated from Pancan Atlas RNA-seq
GPLD1	immunomodulators	CHANG_CORE_SERUM_RESPONSE_UP		Generated from Pancan Atlas RNA-seq
CPEB4	immunomodulators	CHANG_CORE_SERUM_RESPONSE_UP		Generated from Pancan Atlas RNA-seq
UMPS	immunomodulators	CHANG_CORE_SERUM_RESPONSE_UP		Generated from Pancan Atlas RNA-seq
EIF4G1	immunomodulators	CHANG_CORE_SERUM_RESPONSE_UP		Generated from Pancan Atlas RNA-seq
SNX17	immunomodulators	CHANG_CORE_SERUM_RESPONSE_UP		Generated from Pancan Atlas RNA-seq
ID2	immunomodulators	CHANG_CORE_SERUM_RESPONSE_UP		Generated from Pancan Atlas RNA-seq
SDC1	immunomodulators	CHANG_CORE_SERUM_RESPONSE_UP		Generated from Pancan Atlas RNA-seq
PNO1	immunomodulators	CHANG_CORE_SERUM_RESPONSE_UP		Generated from Pancan Atlas RNA-seq
FARSB	immunomodulators	CHANG_CORE_SERUM_RESPONSE_UP		Generated from Pancan Atlas RNA-seq
MRPL37	immunomodulators	CHANG_CORE_SERUM_RESPONSE_UP		Generated from Pancan Atlas RNA-seq
WDR77	immunomodulators	CHANG_CORE_SERUM_RESPONSE_UP		Generated from Pancan Atlas RNA-seq
SRM	immunomodulators	CHANG_CORE_SERUM_RESPONSE_UP		Generated from Pancan Atlas RNA-seq
UAP1	immunomodulators	CHANG_CORE_SERUM_RESPONSE_UP		Generated from Pancan Atlas RNA-seq
ID3	immunomodulators	CHANG_CORE_SERUM_RESPONSE_UP		Generated from Pancan Atlas RNA-seq
EBNA1BP2	immunomodulators	CHANG_CORE_SERUM_RESPONSE_UP		Generated from Pancan Atlas RNA-seq
F3	immunomodulators	CHANG_CORE_SERUM_RESPONSE_UP		Generated from Pancan Atlas RNA-seq
DCLRE1B	immunomodulators	CHANG_CORE_SERUM_RESPONSE_UP		Generated from Pancan Atlas RNA-seq
PHF19	immunomodulators	CHANG_CORE_SERUM_RESPONSE_UP		Generated from Pancan Atlas RNA-seq
EXOSC8	immunomodulators	CHANG_CORE_SERUM_RESPONSE_UP		Generated from Pancan Atlas RNA-seq
HNRNPA2B1	immunomodulators	CHANG_CORE_SERUM_RESPONSE_UP		Generated from Pancan Atlas RNA-seq
SPRYD7	immunomodulators	CHANG_CORE_SERUM_RESPONSE_UP		Generated from Pancan Atlas RNA-seq
NLN	immunomodulators	CHANG_CORE_SERUM_RESPONSE_UP		Generated from Pancan Atlas RNA-seq
CDK2	immunomodulators	CHANG_CORE_SERUM_RESPONSE_UP		Generated from Pancan Atlas RNA-seq
SNRPC	immunomodulators	CHANG_CORE_SERUM_RESPONSE_UP		Generated from Pancan Atlas RNA-seq
RPP40	immunomodulators	CHANG_CORE_SERUM_RESPONSE_UP		Generated from Pancan Atlas RNA-seq
NUP85	immunomodulators	CHANG_CORE_SERUM_RESPONSE_UP		Generated from Pancan Atlas RNA-seq
ALKBH7	immunomodulators	CHANG_CORE_SERUM_RESPONSE_UP		Generated from Pancan Atlas RNA-seq
SNRPB	immunomodulators	CHANG_CORE_SERUM_RESPONSE_UP		Generated from Pancan Atlas RNA-seq
MKKS	immunomodulators	CHANG_CORE_SERUM_RESPONSE_UP		Generated from Pancan Atlas RNA-seq
NCLN	immunomodulators	CHANG_CORE_SERUM_RESPONSE_UP		Generated from Pancan Atlas RNA-seq
HNRNPR	immunomodulators	CHANG_CORE_SERUM_RESPONSE_UP		Generated from Pancan Atlas RNA-seq
TUBA4A	immunomodulators	CHANG_CORE_SERUM_RESPONSE_UP		Generated from Pancan Atlas RNA-seq
GNG11	immunomodulators	CHANG_CORE_SERUM_RESPONSE_UP		Generated from Pancan Atlas RNA-seq
PAICS	immunomodulators	CHANG_CORE_SERUM_RESPONSE_UP		Generated from Pancan Atlas RNA-seq
FLNC	immunomodulators	CHANG_CORE_SERUM_RESPONSE_UP		Generated from Pancan Atlas RNA-seq
DUT	immunomodulators	CHANG_CORE_SERUM_RESPONSE_UP		Generated from Pancan Atlas RNA-seq
TOMM40	immunomodulators	CHANG_CORE_SERUM_RESPONSE_UP		Generated from Pancan Atlas RNA-seq
LSM4	immunomodulators	CHANG_CORE_SERUM_RESPONSE_UP		Generated from Pancan Atlas RNA-seq
TUBG1	immunomodulators	CHANG_CORE_SERUM_RESPONSE_UP		Generated from Pancan Atlas RNA-seq
SNRPA1	immunomodulators	CHANG_CORE_SERUM_RESPONSE_UP		Generated from Pancan Atlas RNA-seq
USPL1	immunomodulators	CHANG_CORE_SERUM_RESPONSE_UP		Generated from Pancan Atlas RNA-seq
RFC3	immunomodulators	CHANG_CORE_SERUM_RESPONSE_UP		Generated from Pancan Atlas RNA-seq
LOXL2	immunomodulators	CHANG_CORE_SERUM_RESPONSE_UP		Generated from Pancan Atlas RNA-seq
RNF138	immunomodulators	CHANG_CORE_SERUM_RESPONSE_UP		Generated from Pancan Atlas RNA-seq
NUDT15	immunomodulators	CHANG_CORE_SERUM_RESPONSE_UP		Generated from Pancan Atlas RNA-seq
BRIP1	immunomodulators	CHANG_CORE_SERUM_RESPONSE_UP		Generated from Pancan Atlas RNA-seq
ACTL6A	immunomodulators	CHANG_CORE_SERUM_RESPONSE_UP		Generated from Pancan Atlas RNA-seq
TRA2B	immunomodulators	CHANG_CORE_SERUM_RESPONSE_UP		Generated from Pancan Atlas RNA-seq
IMP4	immunomodulators	CHANG_CORE_SERUM_RESPONSE_UP		Generated from Pancan Atlas RNA-seq
SMC2	immunomodulators	CHANG_CORE_SERUM_RESPONSE_UP		Generated from Pancan Atlas RNA-seq
GGH	immunomodulators	CHANG_CORE_SERUM_RESPONSE_UP		Generated from Pancan Atlas RNA-seq
CCBL2	immunomodulators	CHANG_CORE_SERUM_RESPONSE_UP		Generated from Pancan Atlas RNA-seq
CENPO	immunomodulators	CHANG_CORE_SERUM_RESPONSE_UP		Generated from Pancan Atlas RNA-seq
COX17	immunomodulators	CHANG_CORE_SERUM_RESPONSE_UP		Generated from Pancan Atlas RNA-seq
GSTCD	immunomodulators	CHANG_CORE_SERUM_RESPONSE_UP		Generated from Pancan Atlas RNA-seq
BRCA2	immunomodulators	CHANG_CORE_SERUM_RESPONSE_UP		Generated from Pancan Atlas RNA-seq
TPM1	immunomodulators	CHANG_CORE_SERUM_RESPONSE_UP		Generated from Pancan Atlas RNA-seq
PLK4	immunomodulators	CHANG_CORE_SERUM_RESPONSE_UP		Generated from Pancan Atlas RNA-seq
TPM3	immunomodulators	CHANG_CORE_SERUM_RESPONSE_UP		Generated from Pancan Atlas RNA-seq
TPRKB	immunomodulators	CHANG_CORE_SERUM_RESPONSE_UP		Generated from Pancan Atlas RNA-seq
NCEH1	immunomodulators	CHANG_CORE_SERUM_RESPONSE_UP		Generated from Pancan Atlas RNA-seq
LYAR	immunomodulators	CHANG_CORE_SERUM_RESPONSE_UP		Generated from Pancan Atlas RNA-seq
RMND5B	immunomodulators	CHANG_CORE_SERUM_RESPONSE_UP		Generated from Pancan Atlas RNA-seq
DYNLT1	immunomodulators	CHANG_CORE_SERUM_RESPONSE_UP		Generated from Pancan Atlas RNA-seq
MSN	immunomodulators	CHANG_CORE_SERUM_RESPONSE_UP		Generated from Pancan Atlas RNA-seq
MRPS28	immunomodulators	CHANG_CORE_SERUM_RESPONSE_UP		Generated from Pancan Atlas RNA-seq
CEP78	immunomodulators	CHANG_CORE_SERUM_RESPONSE_UP		Generated from Pancan Atlas RNA-seq
CHEK1	immunomodulators	CHANG_CORE_SERUM_RESPONSE_UP		Generated from Pancan Atlas RNA-seq
TAGLN	immunomodulators	CHANG_CORE_SERUM_RESPONSE_UP		Generated from Pancan Atlas RNA-seq
CCT5	immunomodulators	CHANG_CORE_SERUM_RESPONSE_UP		Generated from Pancan Atlas RNA-seq
TEX30	immunomodulators	CHANG_CORE_SERUM_RESPONSE_UP		Generated from Pancan Atlas RNA-seq
CENPU	immunomodulators	CHANG_CORE_SERUM_RESPONSE_UP		Generated from Pancan Atlas RNA-seq
CENPJ	immunomodulators	CHANG_CORE_SERUM_RESPONSE_UP		Generated from Pancan Atlas RNA-seq
HAUS1	immunomodulators	CHANG_CORE_SERUM_RESPONSE_UP		Generated from Pancan Atlas RNA-seq
MARVELD2	immunomodulators	CHANG_CORE_SERUM_RESPONSE_UP		Generated from Pancan Atlas RNA-seq
PLOD2	immunomodulators	CHANG_CORE_SERUM_RESPONSE_UP		Generated from Pancan Atlas RNA-seq
PITPNC1	immunomodulators	CHANG_CORE_SERUM_RESPONSE_UP		Generated from Pancan Atlas RNA-seq
FAM167A	immunomodulators	CHANG_CORE_SERUM_RESPONSE_UP		Generated from Pancan Atlas RNA-seq
TCEB1	immunomodulators	CHANG_CORE_SERUM_RESPONSE_UP		Generated from Pancan Atlas RNA-seq
ADAMTS1	immunomodulators	CHANG_CORE_SERUM_RESPONSE_UP		Generated from Pancan Atlas RNA-seq
RHOC	immunomodulators	CHANG_CORE_SERUM_RESPONSE_UP		Generated from Pancan Atlas RNA-seq
SLC16A1	immunomodulators	CHANG_CORE_SERUM_RESPONSE_UP		Generated from Pancan Atlas RNA-seq
PDIA4	immunomodulators	CHANG_CORE_SERUM_RESPONSE_UP		Generated from Pancan Atlas RNA-seq
SPAG17	immunomodulators	CHANG_CORE_SERUM_RESPONSE_UP		Generated from Pancan Atlas RNA-seq
DCK	immunomodulators	CHANG_CORE_SERUM_RESPONSE_UP		Generated from Pancan Atlas RNA-seq
POLR3K	immunomodulators	CHANG_CORE_SERUM_RESPONSE_UP		Generated from Pancan Atlas RNA-seq
NUP35	immunomodulators	CHANG_CORE_SERUM_RESPONSE_UP		Generated from Pancan Atlas RNA-seq
FBXO41	immunomodulators	CHANG_CORE_SERUM_RESPONSE_UP		Generated from Pancan Atlas RNA-seq
RPN1	immunomodulators	CHANG_CORE_SERUM_RESPONSE_UP		Generated from Pancan Atlas RNA-seq
H2AFZ	immunomodulators	CHANG_CORE_SERUM_RESPONSE_UP		Generated from Pancan Atlas RNA-seq
STK17A	immunomodulators	CHANG_CORE_SERUM_RESPONSE_UP		Generated from Pancan Atlas RNA-seq
TMEM130	immunomodulators	CHANG_CORE_SERUM_RESPONSE_UP		Generated from Pancan Atlas RNA-seq
CENPN	immunomodulators	CHANG_CORE_SERUM_RESPONSE_UP		Generated from Pancan Atlas RNA-seq
MCM7	immunomodulators	CHANG_CORE_SERUM_RESPONSE_UP		Generated from Pancan Atlas RNA-seq
SNRPD1	immunomodulators	CHANG_CORE_SERUM_RESPONSE_UP		Generated from Pancan Atlas RNA-seq
C19orf48	immunomodulators	CHANG_CORE_SERUM_RESPONSE_UP		Generated from Pancan Atlas RNA-seq
COPS6	immunomodulators	CHANG_CORE_SERUM_RESPONSE_UP		Generated from Pancan Atlas RNA-seq
IL7R	immunomodulators	CHANG_CORE_SERUM_RESPONSE_UP		Generated from Pancan Atlas RNA-seq
PGM2	immunomodulators	CHANG_CORE_SERUM_RESPONSE_UP		Generated from Pancan Atlas RNA-seq
STRA13	immunomodulators	CHANG_CORE_SERUM_RESPONSE_UP		Generated from Pancan Atlas RNA-seq
PA2G4	immunomodulators	CHANG_CORE_SERUM_RESPONSE_UP		Generated from Pancan Atlas RNA-seq
CDCA4	immunomodulators	CHANG_CORE_SERUM_RESPONSE_UP		Generated from Pancan Atlas RNA-seq
LSM3	immunomodulators	CHANG_CORE_SERUM_RESPONSE_UP		Generated from Pancan Atlas RNA-seq
HAS2	immunomodulators	CHANG_CORE_SERUM_RESPONSE_UP		Generated from Pancan Atlas RNA-seq
C11orf24	immunomodulators	CHANG_CORE_SERUM_RESPONSE_UP		Generated from Pancan Atlas RNA-seq
JUNB	immunomodulators	CHANG_CORE_SERUM_RESPONSE_UP		Generated from Pancan Atlas RNA-seq
PPIH	immunomodulators	CHANG_CORE_SERUM_RESPONSE_UP		Generated from Pancan Atlas RNA-seq
COQ2	immunomodulators	CHANG_CORE_SERUM_RESPONSE_UP		Generated from Pancan Atlas RNA-seq
ZWILCH	immunomodulators	CHANG_CORE_SERUM_RESPONSE_UP		Generated from Pancan Atlas RNA-seq
SH3BP5L	immunomodulators	CHANG_CORE_SERUM_RESPONSE_UP		Generated from Pancan Atlas RNA-seq
APITD1	immunomodulators	CHANG_CORE_SERUM_RESPONSE_UP		Generated from Pancan Atlas RNA-seq
NRIP3	immunomodulators	CHANG_CORE_SERUM_RESPONSE_UP		Generated from Pancan Atlas RNA-seq
RUVBL1	immunomodulators	CHANG_CORE_SERUM_RESPONSE_UP		Generated from Pancan Atlas RNA-seq
DLEU1	immunomodulators	CHANG_CORE_SERUM_RESPONSE_UP		Generated from Pancan Atlas RNA-seq
LMNB2	immunomodulators	CHANG_CORE_SERUM_RESPONSE_UP		Generated from Pancan Atlas RNA-seq
WSB2	immunomodulators	CHANG_CORE_SERUM_RESPONSE_UP		Generated from Pancan Atlas RNA-seq
FAM89B	immunomodulators	CHANG_CORE_SERUM_RESPONSE_UP		Generated from Pancan Atlas RNA-seq
FARSA	immunomodulators	CHANG_CORE_SERUM_RESPONSE_UP		Generated from Pancan Atlas RNA-seq
RNF41	immunomodulators	CHANG_CORE_SERUM_RESPONSE_UP		Generated from Pancan Atlas RNA-seq
SNRPE	immunomodulators	CHANG_CORE_SERUM_RESPONSE_UP		Generated from Pancan Atlas RNA-seq
MRPS16	immunomodulators	CHANG_CORE_SERUM_RESPONSE_UP		Generated from Pancan Atlas RNA-seq
SKA2	immunomodulators	CHANG_CORE_SERUM_RESPONSE_UP		Generated from Pancan Atlas RNA-seq
UQCR10	immunomodulators	CHANG_CORE_SERUM_RESPONSE_UP		Generated from Pancan Atlas RNA-seq
CMSS1	immunomodulators	CHANG_CORE_SERUM_RESPONSE_UP		Generated from Pancan Atlas RNA-seq
APOO	immunomodulators	CHANG_CORE_SERUM_RESPONSE_UP		Generated from Pancan Atlas RNA-seq
MYBL1	immunomodulators	CHANG_CORE_SERUM_RESPONSE_UP		Generated from Pancan Atlas RNA-seq
EIF4EBP1	immunomodulators	CHANG_CORE_SERUM_RESPONSE_UP		Generated from Pancan Atlas RNA-seq
IPO4	immunomodulators	CHANG_CORE_SERUM_RESPONSE_UP		Generated from Pancan Atlas RNA-seq
PDLIM7	immunomodulators	CHANG_CORE_SERUM_RESPONSE_UP		Generated from Pancan Atlas RNA-seq
HYLS1	immunomodulators	CHANG_CORE_SERUM_RESPONSE_UP		Generated from Pancan Atlas RNA-seq
MT1F	immunomodulators	CHANG_CORE_SERUM_RESPONSE_UP		Generated from Pancan Atlas RNA-seq
TPM2	immunomodulators	CHANG_CORE_SERUM_RESPONSE_UP		Generated from Pancan Atlas RNA-seq
WDHD1	immunomodulators	CHANG_CORE_SERUM_RESPONSE_UP		Generated from Pancan Atlas RNA-seq
HMGN2	immunomodulators	CHANG_CORE_SERUM_RESPONSE_UP		Generated from Pancan Atlas RNA-seq
UBE2J1	immunomodulators	CHANG_CORE_SERUM_RESPONSE_UP		Generated from Pancan Atlas RNA-seq
CENPW	immunomodulators	CHANG_CORE_SERUM_RESPONSE_UP		Generated from Pancan Atlas RNA-seq
FAM216A	immunomodulators	CHANG_CORE_SERUM_RESPONSE_UP		Generated from Pancan Atlas RNA-seq
HN1L	immunomodulators	CHANG_CORE_SERUM_RESPONSE_UP		Generated from Pancan Atlas RNA-seq
HACD2	immunomodulators	CHANG_CORE_SERUM_RESPONSE_UP		Generated from Pancan Atlas RNA-seq
VDAC1	immunomodulators	CHANG_CORE_SERUM_RESPONSE_UP		Generated from Pancan Atlas RNA-seq
EMP2	immunomodulators	CHANG_CORE_SERUM_RESPONSE_UP		Generated from Pancan Atlas RNA-seq
MYCBP	immunomodulators	CHANG_CORE_SERUM_RESPONSE_UP		Generated from Pancan Atlas RNA-seq
IFRD2	immunomodulators	CHANG_CORE_SERUM_RESPONSE_UP		Generated from Pancan Atlas RNA-seq
CKLF	immunomodulators	CHANG_CORE_SERUM_RESPONSE_UP		Generated from Pancan Atlas RNA-seq
DHFR	immunomodulators	CHANG_CORE_SERUM_RESPONSE_UP		Generated from Pancan Atlas RNA-seq
MCTS1	immunomodulators	CHANG_CORE_SERUM_RESPONSE_UP		Generated from Pancan Atlas RNA-seq
RBM14	immunomodulators	CHANG_CORE_SERUM_RESPONSE_UP		Generated from Pancan Atlas RNA-seq
NME1	immunomodulators	CHANG_CORE_SERUM_RESPONSE_UP		Generated from Pancan Atlas RNA-seq
SKA1	immunomodulators	CHANG_CORE_SERUM_RESPONSE_UP		Generated from Pancan Atlas RNA-seq
MRPL12	immunomodulators	CHANG_CORE_SERUM_RESPONSE_UP		Generated from Pancan Atlas RNA-seq
B2M	immunomodulators	CSF1_response		Generated from Pancan Atlas RNA-seq
CD8A	cell type	CSF1_response		Generated from Pancan Atlas RNA-seq
CTSL	immunomodulators	CSF1_response		Generated from Pancan Atlas RNA-seq
CTSS	immunomodulators	CSF1_response		Generated from Pancan Atlas RNA-seq
CYBB	immunomodulators	CSF1_response		Generated from Pancan Atlas RNA-seq
FCER1G	immunomodulators	CSF1_response		Generated from Pancan Atlas RNA-seq
FCGR1A	immunomodulators	CSF1_response		Generated from Pancan Atlas RNA-seq
FCGR2B	immunomodulators	CSF1_response		Generated from Pancan Atlas RNA-seq
FGL2	immunomodulators	CSF1_response		Generated from Pancan Atlas RNA-seq
IFI30	immunomodulators	CSF1_response		Generated from Pancan Atlas RNA-seq
NCF2	immunomodulators	CSF1_response		Generated from Pancan Atlas RNA-seq
FGR	immunomodulators	CSF1_response		Generated from Pancan Atlas RNA-seq
BTK	immunomodulators	CSF1_response		Generated from Pancan Atlas RNA-seq
RUNX3	immunomodulators	CSF1_response		Generated from Pancan Atlas RNA-seq
TNFRSF1B	immunomodulators	CSF1_response		Generated from Pancan Atlas RNA-seq
LCP2	immunomodulators	CSF1_response		Generated from Pancan Atlas RNA-seq
CELF2	immunomodulators	CSF1_response		Generated from Pancan Atlas RNA-seq
TBXAS1	immunomodulators	CSF1_response		Generated from Pancan Atlas RNA-seq
CD84	cell type	CSF1_response		Generated from Pancan Atlas RNA-seq
OSBPL3	immunomodulators	CSF1_response		Generated from Pancan Atlas RNA-seq
ARHGAP15	immunomodulators	CSF1_response		Generated from Pancan Atlas RNA-seq
SLC1A3	immunomodulators	CSF1_response		Generated from Pancan Atlas RNA-seq
SP140	immunomodulators	CSF1_response		Generated from Pancan Atlas RNA-seq
PTPRC	cell type	CSF1_response		Generated from Pancan Atlas RNA-seq
FYB	immunomodulators	CSF1_response		Generated from Pancan Atlas RNA-seq
LYZ	immunomodulators	CSF1_response		Generated from Pancan Atlas RNA-seq
CECR1	immunomodulators	CSF1_response		Generated from Pancan Atlas RNA-seq
RASSF2	immunomodulators	CSF1_response		Generated from Pancan Atlas RNA-seq
HCK	immunomodulators	CSF1_response		Generated from Pancan Atlas RNA-seq
SAMHD1	immunomodulators	CSF1_response		Generated from Pancan Atlas RNA-seq
TNFSF13B	immunomodulators	CSF1_response		Generated from Pancan Atlas RNA-seq
CORO1A	immunomodulators	CSF1_response		Generated from Pancan Atlas RNA-seq
CD33	immunomodulators	CSF1_response		Generated from Pancan Atlas RNA-seq
PIK3CG	immunomodulators	CSF1_response		Generated from Pancan Atlas RNA-seq
CPVL	immunomodulators	CSF1_response		Generated from Pancan Atlas RNA-seq
RASSF4	immunomodulators	CSF1_response		Generated from Pancan Atlas RNA-seq
CCL2	immunomodulators	CSF1_response		Generated from Pancan Atlas RNA-seq
CTSC	immunomodulators	CSF1_response		Generated from Pancan Atlas RNA-seq
IL10RA	immunomodulators	CSF1_response		Generated from Pancan Atlas RNA-seq
SELPLG	immunomodulators	CSF1_response		Generated from Pancan Atlas RNA-seq
SH2B3	immunomodulators	CSF1_response		Generated from Pancan Atlas RNA-seq
GNPTAB	immunomodulators	CSF1_response		Generated from Pancan Atlas RNA-seq
LY86	immunomodulators	CSF1_response		Generated from Pancan Atlas RNA-seq
CD86	immunomodulators	CSF1_response		Generated from Pancan Atlas RNA-seq
CYTIP	immunomodulators	CSF1_response		Generated from Pancan Atlas RNA-seq
WIPF1	immunomodulators	CSF1_response		Generated from Pancan Atlas RNA-seq
PLEK	immunomodulators	CSF1_response		Generated from Pancan Atlas RNA-seq
CD48	immunomodulators	CSF1_response		Generated from Pancan Atlas RNA-seq
C1orf54	immunomodulators	CSF1_response		Generated from Pancan Atlas RNA-seq
LRMP	immunomodulators	CSF1_response		Generated from Pancan Atlas RNA-seq
TNFAIP3	immunomodulators	CSF1_response		Generated from Pancan Atlas RNA-seq
NPC2	immunomodulators	CSF1_response		Generated from Pancan Atlas RNA-seq
ADCY7	immunomodulators	CSF1_response		Generated from Pancan Atlas RNA-seq
CCRL2	immunomodulators	CSF1_response		Generated from Pancan Atlas RNA-seq
CXCR4	immunomodulators	CSF1_response		Generated from Pancan Atlas RNA-seq
ADGRE5	immunomodulators	CSF1_response		Generated from Pancan Atlas RNA-seq
NCKAP1L	immunomodulators	CSF1_response		Generated from Pancan Atlas RNA-seq
EVI2A	immunomodulators	CSF1_response		Generated from Pancan Atlas RNA-seq
APOE	immunomodulators	CSF1_response		Generated from Pancan Atlas RNA-seq
APOC1	immunomodulators	CSF1_response		Generated from Pancan Atlas RNA-seq
MPP1	immunomodulators	CSF1_response		Generated from Pancan Atlas RNA-seq
ALOX5AP	immunomodulators	CSF1_response		Generated from Pancan Atlas RNA-seq
GIMAP4	immunomodulators	CSF1_response		Generated from Pancan Atlas RNA-seq
AMPD3	immunomodulators	CSF1_response		Generated from Pancan Atlas RNA-seq
DOCK2	immunomodulators	CSF1_response		Generated from Pancan Atlas RNA-seq
NPL	immunomodulators	CSF1_response		Generated from Pancan Atlas RNA-seq
LCP1	immunomodulators	CSF1_response		Generated from Pancan Atlas RNA-seq
GPNMB	immunomodulators	CSF1_response		Generated from Pancan Atlas RNA-seq
TLR2	immunomodulators	CSF1_response		Generated from Pancan Atlas RNA-seq
CASP1	immunomodulators	CSF1_response		Generated from Pancan Atlas RNA-seq
ARRB2	immunomodulators	CSF1_response		Generated from Pancan Atlas RNA-seq
MYO1F	immunomodulators	CSF1_response		Generated from Pancan Atlas RNA-seq
CD53	immunomodulators	CSF1_response		Generated from Pancan Atlas RNA-seq
FCGR2A	immunomodulators	CSF1_response		Generated from Pancan Atlas RNA-seq
LHFPL2	immunomodulators	CSF1_response		Generated from Pancan Atlas RNA-seq
IL18	immunomodulators	CSF1_response		Generated from Pancan Atlas RNA-seq
FLI1	immunomodulators	CSF1_response		Generated from Pancan Atlas RNA-seq
MERTK	immunomodulators	CSF1_response		Generated from Pancan Atlas RNA-seq
SAMSN1	immunomodulators	CSF1_response		Generated from Pancan Atlas RNA-seq
SLC7A7	immunomodulators	CSF1_response		Generated from Pancan Atlas RNA-seq
VSIG4	immunomodulators	CSF1_response		Generated from Pancan Atlas RNA-seq
LAPTM5	immunomodulators	CSF1_response		Generated from Pancan Atlas RNA-seq
MNDA	immunomodulators	CSF1_response		Generated from Pancan Atlas RNA-seq
IFI16	immunomodulators	CSF1_response		Generated from Pancan Atlas RNA-seq
SYK	immunomodulators	CSF1_response		Generated from Pancan Atlas RNA-seq
RNASE6	immunomodulators	CSF1_response		Generated from Pancan Atlas RNA-seq
CD52	immunomodulators	CSF1_response		Generated from Pancan Atlas RNA-seq
C3AR1	immunomodulators	CSF1_response		Generated from Pancan Atlas RNA-seq
CD163	cell type	CSF1_response		Generated from Pancan Atlas RNA-seq
HCLS1	immunomodulators	CSF1_response		Generated from Pancan Atlas RNA-seq
HMHA1	immunomodulators	CSF1_response		Generated from Pancan Atlas RNA-seq
CSF1R	immunomodulators	CSF1_response		Generated from Pancan Atlas RNA-seq
FMNL1	immunomodulators	CSF1_response		Generated from Pancan Atlas RNA-seq
IKZF1	immunomodulators	CSF1_response		Generated from Pancan Atlas RNA-seq
EVI2B	immunomodulators	CSF1_response		Generated from Pancan Atlas RNA-seq
LILRB4	immunomodulators	CSF1_response		Generated from Pancan Atlas RNA-seq
FNBP1	immunomodulators	CSF1_response		Generated from Pancan Atlas RNA-seq
FPR3	immunomodulators	CSF1_response		Generated from Pancan Atlas RNA-seq
SELL	immunomodulators	CSF1_response		Generated from Pancan Atlas RNA-seq
DAPK1	immunomodulators	CSF1_response		Generated from Pancan Atlas RNA-seq
PLCG2	immunomodulators	CSF1_response		Generated from Pancan Atlas RNA-seq
FCGR3A	immunomodulators	CSF1_response		Generated from Pancan Atlas RNA-seq
LST1	immunomodulators	CSF1_response		Generated from Pancan Atlas RNA-seq
LYN	immunomodulators	CSF1_response		Generated from Pancan Atlas RNA-seq
CCL5	immune checkpoint	CSF1_response		Generated from Pancan Atlas RNA-seq
LAIR1	immunomodulators	CSF1_response		Generated from Pancan Atlas RNA-seq
CD19	cell type	LIexpression_score	filtered out	Generated from Pancan Atlas RNA-seq
IGLC1	immunomodulators	LIexpression_score	filtered out	Generated from Pancan Atlas RNA-seq
IGHG3	immunomodulators	LIexpression_score	filtered out	Generated from Pancan Atlas RNA-seq
CD79B	immunomodulators	LIexpression_score		Generated from Pancan Atlas RNA-seq
CD37	immunomodulators	LIexpression_score		Generated from Pancan Atlas RNA-seq
CD79A	immunomodulators	LIexpression_score		Generated from Pancan Atlas RNA-seq
JCHAIN	immunomodulators	LIexpression_score		Generated from Pancan Atlas RNA-seq
MS4A1	cell type	LIexpression_score		Generated from Pancan Atlas RNA-seq
CD3G	cell type	LIexpression_score		Generated from Pancan Atlas RNA-seq
CD3D	cell type	LIexpression_score		Generated from Pancan Atlas RNA-seq
CD14	immunomodulators	LIexpression_score		Generated from Pancan Atlas RNA-seq
CD8B	cell type	LIexpression_score		Generated from Pancan Atlas RNA-seq
LCK	immunomodulators	LIexpression_score		Generated from Pancan Atlas RNA-seq
CD247	immunomodulators	LIexpression_score		Generated from Pancan Atlas RNA-seq
CD3E	cell type	LIexpression_score		Generated from Pancan Atlas RNA-seq
LTB	immunomodulators	LIexpression_score		Generated from Pancan Atlas RNA-seq
TAP1	immunomodulators	Module3_IFN_score		Generated from Pancan Atlas RNA-seq
OAS1	immunomodulators	Module3_IFN_score		Generated from Pancan Atlas RNA-seq
DDX58	immunomodulators	Module3_IFN_score		Generated from Pancan Atlas RNA-seq
OAS3	immunomodulators	Module3_IFN_score		Generated from Pancan Atlas RNA-seq
OAS2	immunomodulators	Module3_IFN_score		Generated from Pancan Atlas RNA-seq
IFIH1	immunomodulators	Module3_IFN_score		Generated from Pancan Atlas RNA-seq
STAT1	IFNG	Module3_IFN_score		Generated from Pancan Atlas RNA-seq
IFIT3	immunomodulators	Module3_IFN_score		Generated from Pancan Atlas RNA-seq
IFIT2	immunomodulators	Module3_IFN_score		Generated from Pancan Atlas RNA-seq
IFI6	immunomodulators	Module3_IFN_score		Generated from Pancan Atlas RNA-seq
RSAD2	immunomodulators	Module3_IFN_score		Generated from Pancan Atlas RNA-seq
OASL	immunomodulators	Module3_IFN_score		Generated from Pancan Atlas RNA-seq
RTP4	immunomodulators	Module3_IFN_score		Generated from Pancan Atlas RNA-seq
DDX60	immunomodulators	Module3_IFN_score		Generated from Pancan Atlas RNA-seq
IFI44L	immunomodulators	Module3_IFN_score		Generated from Pancan Atlas RNA-seq
IFI44	immunomodulators	Module3_IFN_score		Generated from Pancan Atlas RNA-seq
HERC6	immunomodulators	Module3_IFN_score		Generated from Pancan Atlas RNA-seq
HERC5	immunomodulators	Module3_IFN_score		Generated from Pancan Atlas RNA-seq
MX1	immunomodulators	Module3_IFN_score		Generated from Pancan Atlas RNA-seq
CXCL10	immune checkpoint	Module3_IFN_score		Generated from Pancan Atlas RNA-seq
IFIT1	immunomodulators	Module3_IFN_score		Generated from Pancan Atlas RNA-seq
ISG15	immunomodulators	Module3_IFN_score		Generated from Pancan Atlas RNA-seq
SAMD9	immunomodulators	Module3_IFN_score		Generated from Pancan Atlas RNA-seq
IFI27	immunomodulators	Module3_IFN_score		Generated from Pancan Atlas RNA-seq
WNT8B	immunomodulators	TGFB_score_21050467	filtered out	Generated from Pancan Atlas RNA-seq
MMP3	immunomodulators	TGFB_score_21050467	filtered out	Generated from Pancan Atlas RNA-seq
ICAM1	immune checkpoint	TGFB_score_21050467		Generated from Pancan Atlas RNA-seq
ITGB5	immunomodulators	TGFB_score_21050467		Generated from Pancan Atlas RNA-seq
THBS1	immunomodulators	TGFB_score_21050467		Generated from Pancan Atlas RNA-seq
SEMA3F	immunomodulators	TGFB_score_21050467		Generated from Pancan Atlas RNA-seq
ITGA3	immunomodulators	TGFB_score_21050467		Generated from Pancan Atlas RNA-seq
CD44	immunomodulators	TGFB_score_21050467		Generated from Pancan Atlas RNA-seq
VCAN	immunomodulators	TGFB_score_21050467		Generated from Pancan Atlas RNA-seq
TNC	immunomodulators	TGFB_score_21050467		Generated from Pancan Atlas RNA-seq
CTNNA1	immunomodulators	TGFB_score_21050467		Generated from Pancan Atlas RNA-seq
NEO1	immunomodulators	TGFB_score_21050467		Generated from Pancan Atlas RNA-seq
TNFRSF1A	immunomodulators	TGFB_score_21050467		Generated from Pancan Atlas RNA-seq
RHOA	immunomodulators	TGFB_score_21050467		Generated from Pancan Atlas RNA-seq
COL16A1	immunomodulators	TGFB_score_21050467		Generated from Pancan Atlas RNA-seq
CD59	immunomodulators	TGFB_score_21050467		Generated from Pancan Atlas RNA-seq
MMP2	immunomodulators	TGFB_score_21050467		Generated from Pancan Atlas RNA-seq
PXN	immunomodulators	TGFB_score_21050467		Generated from Pancan Atlas RNA-seq
LAMB1	immunomodulators	TGFB_score_21050467		Generated from Pancan Atlas RNA-seq
DSP	immunomodulators	TGFB_score_21050467		Generated from Pancan Atlas RNA-seq
MMP11	immunomodulators	TGFB_score_21050467		Generated from Pancan Atlas RNA-seq
TIMP1	immunomodulators	TGFB_score_21050467		Generated from Pancan Atlas RNA-seq
FGD1	immunomodulators	TGFB_score_21050467		Generated from Pancan Atlas RNA-seq
PLAT	immunomodulators	TGFB_score_21050467		Generated from Pancan Atlas RNA-seq
ITGB8	immunomodulators	TGFB_score_21050467		Generated from Pancan Atlas RNA-seq
SERPINE1	immunomodulators	TGFB_score_21050467		Generated from Pancan Atlas RNA-seq
DVL1	immunomodulators	TGFB_score_21050467		Generated from Pancan Atlas RNA-seq
LAMA4	immunomodulators	TGFB_score_21050467		Generated from Pancan Atlas RNA-seq
SPARC	immunomodulators	TGFB_score_21050467		Generated from Pancan Atlas RNA-seq
CDH6	immunomodulators	TGFB_score_21050467		Generated from Pancan Atlas RNA-seq
ITGA4	immunomodulators	TGFB_score_21050467		Generated from Pancan Atlas RNA-seq
FN1	immunomodulators	TGFB_score_21050467		Generated from Pancan Atlas RNA-seq
IGFBP2	immunomodulators	TGFB_score_21050467		Generated from Pancan Atlas RNA-seq
IGFBP5	immunomodulators	TGFB_score_21050467		Generated from Pancan Atlas RNA-seq
RND3	immunomodulators	TGFB_score_21050467		Generated from Pancan Atlas RNA-seq
NID1	immunomodulators	TGFB_score_21050467		Generated from Pancan Atlas RNA-seq
RHOQ	immunomodulators	TGFB_score_21050467		Generated from Pancan Atlas RNA-seq
MMP19	immunomodulators	TGFB_score_21050467		Generated from Pancan Atlas RNA-seq
LRP1	immunomodulators	TGFB_score_21050467		Generated from Pancan Atlas RNA-seq
SMO	immunomodulators	TGFB_score_21050467		Generated from Pancan Atlas RNA-seq
LRRC17	immunomodulators	TGFB_score_21050467		Generated from Pancan Atlas RNA-seq
EPHB2	immunomodulators	TGFB_score_21050467		Generated from Pancan Atlas RNA-seq
WNT2B	immunomodulators	TGFB_score_21050467		Generated from Pancan Atlas RNA-seq
NOTCH2	immunomodulators	TGFB_score_21050467		Generated from Pancan Atlas RNA-seq
RAC1	immunomodulators	TGFB_score_21050467		Generated from Pancan Atlas RNA-seq
ARHGDIA	immunomodulators	TGFB_score_21050467		Generated from Pancan Atlas RNA-seq
IGFBP4	immunomodulators	TGFB_score_21050467		Generated from Pancan Atlas RNA-seq
COL6A1	immunomodulators	TGFB_score_21050467		Generated from Pancan Atlas RNA-seq
EPHA2	immunomodulators	TGFB_score_21050467		Generated from Pancan Atlas RNA-seq
HSPG2	immunomodulators	TGFB_score_21050467		Generated from Pancan Atlas RNA-seq
RHOB	immunomodulators	TGFB_score_21050467		Generated from Pancan Atlas RNA-seq
COL8A1	immunomodulators	TGFB_score_21050467		Generated from Pancan Atlas RNA-seq
IGFBP3	immunomodulators	TGFB_score_21050467		Generated from Pancan Atlas RNA-seq
TCF7L2	immunomodulators	TGFB_score_21050467		Generated from Pancan Atlas RNA-seq
PAK1	immunomodulators	TGFB_score_21050467		Generated from Pancan Atlas RNA-seq
MMP14	immunomodulators	TGFB_score_21050467		Generated from Pancan Atlas RNA-seq
ZYX	immunomodulators	TGFB_score_21050467		Generated from Pancan Atlas RNA-seq
ITGB2	immune checkpoint	TGFB_score_21050467		Generated from Pancan Atlas RNA-seq
DVL3	immunomodulators	TGFB_score_21050467		Generated from Pancan Atlas RNA-seq
ITGA5	immunomodulators	TGFB_score_21050467		Generated from Pancan Atlas RNA-seq
COL6A3	immunomodulators	TGFB_score_21050467		Generated from Pancan Atlas RNA-seq
COL1A2	immunomodulators	TGFB_score_21050467		Generated from Pancan Atlas RNA-seq
CTNNB1	immunomodulators	TGFB_score_21050467		Generated from Pancan Atlas RNA-seq
COL3A1	immunomodulators	TGFB_score_21050467		Generated from Pancan Atlas RNA-seq
BSG	immunomodulators	TGFB_score_21050467		Generated from Pancan Atlas RNA-seq
JUP	immunomodulators	TGFB_score_21050467		Generated from Pancan Atlas RNA-seq
MARCKSL1	immunomodulators	TGFB_score_21050467		Generated from Pancan Atlas RNA-seq
ARHGAP1	immunomodulators	TGFB_score_21050467		Generated from Pancan Atlas RNA-seq
RHOG	immunomodulators	TGFB_score_21050467		Generated from Pancan Atlas RNA-seq
PAK2	immunomodulators	TGFB_score_21050467		Generated from Pancan Atlas RNA-seq
EPHB3	immunomodulators	TGFB_score_21050467		Generated from Pancan Atlas RNA-seq
MTA1	immunomodulators	TGFB_score_21050467		Generated from Pancan Atlas RNA-seq
EFNA5	immunomodulators	TGFB_score_21050467		Generated from Pancan Atlas RNA-seq
THBS2	immunomodulators	TGFB_score_21050467		Generated from Pancan Atlas RNA-seq
EPHB4	immunomodulators	TGFB_score_21050467		Generated from Pancan Atlas RNA-seq
MMP1	immunomodulators	TGFB_score_21050467		Generated from Pancan Atlas RNA-seq
IGF2R	immunomodulators	TGFB_score_21050467		Generated from Pancan Atlas RNA-seq
MMP17	immunomodulators	TGFB_score_21050467		Generated from Pancan Atlas RNA-seq
ITGB3	immunomodulators	TGFB_score_21050467		Generated from Pancan Atlas RNA-seq
CAPZA3	antigen present		filtered out	Generated from Pancan Atlas RNA-seq
CD1A	antigen present		filtered out	Generated from Pancan Atlas RNA-seq
CD1B	antigen present		filtered out	Generated from Pancan Atlas RNA-seq
CLEC4M	antigen present		filtered out	Generated from Pancan Atlas RNA-seq
CTSE	antigen present		filtered out	Generated from Pancan Atlas RNA-seq
HLA.DRB3	antigen present		filtered out	Generated from Pancan Atlas RNA-seq
HLA.DRB4	antigen present		filtered out	Generated from Pancan Atlas RNA-seq
KIF2B	antigen present		filtered out	Generated from Pancan Atlas RNA-seq
KIF5A	antigen present		filtered out	Generated from Pancan Atlas RNA-seq
MARCHF1	antigen present		filtered out	Generated from Pancan Atlas RNA-seq
PSMA8	antigen present		filtered out	Generated from Pancan Atlas RNA-seq
PSMB11	antigen present		filtered out	Generated from Pancan Atlas RNA-seq
RAB3C	antigen present		filtered out	Generated from Pancan Atlas RNA-seq
TNFRSF17	cell type		filtered out	Generated from Pancan Atlas RNA-seq
FCRL2	cell type		filtered out	Generated from Pancan Atlas RNA-seq
KIAA0125	cell type		filtered out	Generated from Pancan Atlas RNA-seq
TCL1A	cell type		filtered out	Generated from Pancan Atlas RNA-seq
MS4A2	cell type		filtered out	Generated from Pancan Atlas RNA-seq
S100A12	cell type		filtered out	Generated from Pancan Atlas RNA-seq
CEACAM3	cell type		filtered out	Generated from Pancan Atlas RNA-seq
FCAR	cell type		filtered out	Generated from Pancan Atlas RNA-seq
KIR2DL3	immune checkpoint		filtered out	Generated from Pancan Atlas RNA-seq
KIR3DL1	cell type		filtered out	Generated from Pancan Atlas RNA-seq
KIR3DL2	cell type		filtered out	Generated from Pancan Atlas RNA-seq
NCR1	cell type		filtered out	Generated from Pancan Atlas RNA-seq
ARG1	immune checkpoint		filtered out	Generated from Pancan Atlas RNA-seq
IFNA1	immune checkpoint		filtered out	Generated from Pancan Atlas RNA-seq
IFNA2	immune checkpoint		filtered out	Generated from Pancan Atlas RNA-seq
IFNG	IFNG		filtered out	Generated from Pancan Atlas RNA-seq
IL13	immune checkpoint		filtered out	Generated from Pancan Atlas RNA-seq
IL2	immune checkpoint		filtered out	Generated from Pancan Atlas RNA-seq
IL4	immune checkpoint		filtered out	Generated from Pancan Atlas RNA-seq
KIR2DL1	immune checkpoint		filtered out	Generated from Pancan Atlas RNA-seq
KIR2DL2	immune checkpoint		filtered out	Generated from Pancan Atlas RNA-seq
B.cells.naive	immune infiltration		filtered out	Generated from Pancan Atlas RNA-seq
B.cells.memory	immune infiltration		filtered out	Generated from Pancan Atlas RNA-seq
Plasma.cells	immune infiltration		filtered out	Generated from Pancan Atlas RNA-seq
T.cells.CD4.naive	immune infiltration		filtered out	Generated from Pancan Atlas RNA-seq
T.cells.CD4.memory.resting	immune infiltration		filtered out	Generated from Pancan Atlas RNA-seq
T.cells.CD4.memory.activated	immune infiltration		filtered out	Generated from Pancan Atlas RNA-seq
T.cells.regulatory..Tregs.	immune infiltration		filtered out	Generated from Pancan Atlas RNA-seq
T.cells.gamma.delta	immune infiltration		filtered out	Generated from Pancan Atlas RNA-seq
NK.cells.resting	immune infiltration		filtered out	Generated from Pancan Atlas RNA-seq
NK.cells.activated	immune infiltration		filtered out	Generated from Pancan Atlas RNA-seq
Monocytes	immune infiltration		filtered out	Generated from Pancan Atlas RNA-seq
Macrophages.M0	immune infiltration		filtered out	Generated from Pancan Atlas RNA-seq
Macrophages.M1	immune infiltration		filtered out	Generated from Pancan Atlas RNA-seq
Dendritic.cells.resting	immune infiltration		filtered out	Generated from Pancan Atlas RNA-seq
Dendritic.cells.activated	immune infiltration		filtered out	Generated from Pancan Atlas RNA-seq
Mast.cells.resting	immune infiltration		filtered out	Generated from Pancan Atlas RNA-seq
Mast.cells.activated	immune infiltration		filtered out	Generated from Pancan Atlas RNA-seq
Eosinophils	immune infiltration		filtered out	Generated from Pancan Atlas RNA-seq
Neutrophils	immune infiltration		filtered out	Generated from Pancan Atlas RNA-seq
ACE	antigen present			Generated from Pancan Atlas RNA-seq
ACTR10	antigen present			Generated from Pancan Atlas RNA-seq
ACTR1A	antigen present			Generated from Pancan Atlas RNA-seq
ACTR1B	antigen present			Generated from Pancan Atlas RNA-seq
AP1B1	antigen present			Generated from Pancan Atlas RNA-seq
AP1G1	antigen present			Generated from Pancan Atlas RNA-seq
AP1M1	antigen present			Generated from Pancan Atlas RNA-seq
AP1M2	antigen present			Generated from Pancan Atlas RNA-seq
AP1S1	antigen present			Generated from Pancan Atlas RNA-seq
AP1S2	antigen present			Generated from Pancan Atlas RNA-seq
AP1S3	antigen present			Generated from Pancan Atlas RNA-seq
AP2A1	antigen present			Generated from Pancan Atlas RNA-seq
AP2A2	antigen present			Generated from Pancan Atlas RNA-seq
AP2B1	antigen present			Generated from Pancan Atlas RNA-seq
AP2M1	antigen present			Generated from Pancan Atlas RNA-seq
AP2S1	antigen present			Generated from Pancan Atlas RNA-seq
AP3B1	antigen present			Generated from Pancan Atlas RNA-seq
AP3D1	antigen present			Generated from Pancan Atlas RNA-seq
ARF1	antigen present			Generated from Pancan Atlas RNA-seq
ATG5	antigen present			Generated from Pancan Atlas RNA-seq
AZGP1	antigen present			Generated from Pancan Atlas RNA-seq
BCAP31	antigen present			Generated from Pancan Atlas RNA-seq
CALR	antigen present			Generated from Pancan Atlas RNA-seq
CANX	antigen present			Generated from Pancan Atlas RNA-seq
CAPZA1	antigen present			Generated from Pancan Atlas RNA-seq
CAPZA2	antigen present			Generated from Pancan Atlas RNA-seq
CAPZB	antigen present			Generated from Pancan Atlas RNA-seq
CCL19	antigen present			Generated from Pancan Atlas RNA-seq
CCL21	antigen present			Generated from Pancan Atlas RNA-seq
CCR7	antigen present			Generated from Pancan Atlas RNA-seq
CD1C	antigen present			Generated from Pancan Atlas RNA-seq
CD1D	antigen present			Generated from Pancan Atlas RNA-seq
CD1E	antigen present			Generated from Pancan Atlas RNA-seq
CD207	antigen present			Generated from Pancan Atlas RNA-seq
CD209	cell type			Generated from Pancan Atlas RNA-seq
CD36	antigen present			Generated from Pancan Atlas RNA-seq
CD68	cell type			Generated from Pancan Atlas RNA-seq
CD74	antigen present			Generated from Pancan Atlas RNA-seq
CENPE	antigen present			Generated from Pancan Atlas RNA-seq
CHUK	antigen present			Generated from Pancan Atlas RNA-seq
CLEC4A	antigen present			Generated from Pancan Atlas RNA-seq
CLTA	antigen present			Generated from Pancan Atlas RNA-seq
CLTC	antigen present			Generated from Pancan Atlas RNA-seq
CTSD	antigen present			Generated from Pancan Atlas RNA-seq
CTSF	antigen present			Generated from Pancan Atlas RNA-seq
CTSH	antigen present			Generated from Pancan Atlas RNA-seq
CTSV	antigen present			Generated from Pancan Atlas RNA-seq
CYBA	antigen present			Generated from Pancan Atlas RNA-seq
DCTN1	antigen present			Generated from Pancan Atlas RNA-seq
DCTN2	antigen present			Generated from Pancan Atlas RNA-seq
DCTN3	antigen present			Generated from Pancan Atlas RNA-seq
DCTN4	antigen present			Generated from Pancan Atlas RNA-seq
DCTN5	antigen present			Generated from Pancan Atlas RNA-seq
DCTN6	antigen present			Generated from Pancan Atlas RNA-seq
DNM2	antigen present			Generated from Pancan Atlas RNA-seq
DYNC1H1	antigen present			Generated from Pancan Atlas RNA-seq
DYNC1I1	antigen present			Generated from Pancan Atlas RNA-seq
DYNC1I2	antigen present			Generated from Pancan Atlas RNA-seq
DYNC1LI1	antigen present			Generated from Pancan Atlas RNA-seq
DYNC1LI2	antigen present			Generated from Pancan Atlas RNA-seq
DYNLL1	antigen present			Generated from Pancan Atlas RNA-seq
DYNLL2	antigen present			Generated from Pancan Atlas RNA-seq
ERAP1	antigen present			Generated from Pancan Atlas RNA-seq
ERAP2	antigen present			Generated from Pancan Atlas RNA-seq
FCGR1B	antigen present			Generated from Pancan Atlas RNA-seq
FCGRT	antigen present			Generated from Pancan Atlas RNA-seq
HFE	antigen present			Generated from Pancan Atlas RNA-seq
HLA.DMA	antigen present			Generated from Pancan Atlas RNA-seq
HLA.DMB	antigen present			Generated from Pancan Atlas RNA-seq
HLA.DOA	antigen present			Generated from Pancan Atlas RNA-seq
HLA.DOB	antigen present			Generated from Pancan Atlas RNA-seq
HLA.DPA1	antigen present			Generated from Pancan Atlas RNA-seq
HLA.DPB1	antigen present			Generated from Pancan Atlas RNA-seq
HLA.DQA1	antigen present			Generated from Pancan Atlas RNA-seq
HLA.DQA2	antigen present			Generated from Pancan Atlas RNA-seq
HLA.DQB1	antigen present			Generated from Pancan Atlas RNA-seq
HLA.DQB2	antigen present			Generated from Pancan Atlas RNA-seq
HLA.DRA	antigen present			Generated from Pancan Atlas RNA-seq
HLA.DRB1	antigen present			Generated from Pancan Atlas RNA-seq
HLA.DRB5	antigen present			Generated from Pancan Atlas RNA-seq
HLA.E	antigen present			Generated from Pancan Atlas RNA-seq
HLA.F	antigen present			Generated from Pancan Atlas RNA-seq
HLA.G	antigen present			Generated from Pancan Atlas RNA-seq
HLA.H	antigen present			Generated from Pancan Atlas RNA-seq
IDE	antigen present			Generated from Pancan Atlas RNA-seq
IKBKB	antigen present			Generated from Pancan Atlas RNA-seq
IKBKG	antigen present			Generated from Pancan Atlas RNA-seq
ITGAV	antigen present			Generated from Pancan Atlas RNA-seq
KIF11	antigen present			Generated from Pancan Atlas RNA-seq
KIF15	antigen present			Generated from Pancan Atlas RNA-seq
KIF18A	antigen present			Generated from Pancan Atlas RNA-seq
KIF22	antigen present			Generated from Pancan Atlas RNA-seq
KIF23	antigen present			Generated from Pancan Atlas RNA-seq
KIF26A	antigen present			Generated from Pancan Atlas RNA-seq
KIF2A	antigen present			Generated from Pancan Atlas RNA-seq
KIF2C	antigen present			Generated from Pancan Atlas RNA-seq
KIF3A	antigen present			Generated from Pancan Atlas RNA-seq
KIF3B	antigen present			Generated from Pancan Atlas RNA-seq
KIF3C	antigen present			Generated from Pancan Atlas RNA-seq
KIF4A	antigen present			Generated from Pancan Atlas RNA-seq
KIF4B	antigen present			Generated from Pancan Atlas RNA-seq
KIFAP3	antigen present			Generated from Pancan Atlas RNA-seq
KLC1	antigen present			Generated from Pancan Atlas RNA-seq
KLC2	antigen present			Generated from Pancan Atlas RNA-seq
LAG3	immune checkpoint			Generated from Pancan Atlas RNA-seq
LGMN	antigen present			Generated from Pancan Atlas RNA-seq
LILRB2	antigen present			Generated from Pancan Atlas RNA-seq
LNPEP	antigen present			Generated from Pancan Atlas RNA-seq
MICA	immune checkpoint			Generated from Pancan Atlas RNA-seq
MICB	immune checkpoint			Generated from Pancan Atlas RNA-seq
MR1	antigen present			Generated from Pancan Atlas RNA-seq
NCF1	antigen present			Generated from Pancan Atlas RNA-seq
NCF4	antigen present			Generated from Pancan Atlas RNA-seq
NOD1	antigen present			Generated from Pancan Atlas RNA-seq
NOD2	antigen present			Generated from Pancan Atlas RNA-seq
OSBPL1A	antigen present			Generated from Pancan Atlas RNA-seq
PDIA3	antigen present			Generated from Pancan Atlas RNA-seq
PSMA1	antigen present			Generated from Pancan Atlas RNA-seq
PSMA2	antigen present			Generated from Pancan Atlas RNA-seq
PSMA3	antigen present			Generated from Pancan Atlas RNA-seq
PSMA4	antigen present			Generated from Pancan Atlas RNA-seq
PSMA5	antigen present			Generated from Pancan Atlas RNA-seq
PSMA6	antigen present			Generated from Pancan Atlas RNA-seq
PSMB1	antigen present			Generated from Pancan Atlas RNA-seq
PSMB10	antigen present			Generated from Pancan Atlas RNA-seq
PSMB2	antigen present			Generated from Pancan Atlas RNA-seq
PSMB3	antigen present			Generated from Pancan Atlas RNA-seq
PSMB4	antigen present			Generated from Pancan Atlas RNA-seq
PSMB5	antigen present			Generated from Pancan Atlas RNA-seq
PSMB6	antigen present			Generated from Pancan Atlas RNA-seq
PSMB7	antigen present			Generated from Pancan Atlas RNA-seq
PSMB8	antigen present			Generated from Pancan Atlas RNA-seq
PSMB9	antigen present			Generated from Pancan Atlas RNA-seq
PSMC1	antigen present			Generated from Pancan Atlas RNA-seq
PSMC2	antigen present			Generated from Pancan Atlas RNA-seq
PSMC4	antigen present			Generated from Pancan Atlas RNA-seq
PSMC5	antigen present			Generated from Pancan Atlas RNA-seq
PSMC6	antigen present			Generated from Pancan Atlas RNA-seq
PSMD1	antigen present			Generated from Pancan Atlas RNA-seq
PSMD10	antigen present			Generated from Pancan Atlas RNA-seq
PSMD11	antigen present			Generated from Pancan Atlas RNA-seq
PSMD13	antigen present			Generated from Pancan Atlas RNA-seq
PSMD3	antigen present			Generated from Pancan Atlas RNA-seq
PSMD4	antigen present			Generated from Pancan Atlas RNA-seq
PSMD5	antigen present			Generated from Pancan Atlas RNA-seq
PSMD6	antigen present			Generated from Pancan Atlas RNA-seq
PSMD7	antigen present			Generated from Pancan Atlas RNA-seq
PSMD8	antigen present			Generated from Pancan Atlas RNA-seq
PSMD9	antigen present			Generated from Pancan Atlas RNA-seq
PSME1	antigen present			Generated from Pancan Atlas RNA-seq
PSME2	antigen present			Generated from Pancan Atlas RNA-seq
PSME3	antigen present			Generated from Pancan Atlas RNA-seq
PSME4	antigen present			Generated from Pancan Atlas RNA-seq
PSMF1	antigen present			Generated from Pancan Atlas RNA-seq
PYCARD	antigen present			Generated from Pancan Atlas RNA-seq
RAB10	antigen present			Generated from Pancan Atlas RNA-seq
RAB27A	antigen present			Generated from Pancan Atlas RNA-seq
RAB32	antigen present			Generated from Pancan Atlas RNA-seq
RAB33A	antigen present			Generated from Pancan Atlas RNA-seq
RAB34	antigen present			Generated from Pancan Atlas RNA-seq
RAB35	antigen present			Generated from Pancan Atlas RNA-seq
RAB4A	antigen present			Generated from Pancan Atlas RNA-seq
RAB5B	antigen present			Generated from Pancan Atlas RNA-seq
RAB6A	antigen present			Generated from Pancan Atlas RNA-seq
RAB7A	antigen present			Generated from Pancan Atlas RNA-seq
RAB8B	antigen present			Generated from Pancan Atlas RNA-seq
RACGAP1	antigen present			Generated from Pancan Atlas RNA-seq
RELB	antigen present			Generated from Pancan Atlas RNA-seq
RFTN1	antigen present			Generated from Pancan Atlas RNA-seq
RILP	antigen present			Generated from Pancan Atlas RNA-seq
SEC13	antigen present			Generated from Pancan Atlas RNA-seq
SEC22B	antigen present			Generated from Pancan Atlas RNA-seq
SEC23A	antigen present			Generated from Pancan Atlas RNA-seq
SEC24A	antigen present			Generated from Pancan Atlas RNA-seq
SEC24B	antigen present			Generated from Pancan Atlas RNA-seq
SEC24C	antigen present			Generated from Pancan Atlas RNA-seq
SEC24D	antigen present			Generated from Pancan Atlas RNA-seq
SEC31A	antigen present			Generated from Pancan Atlas RNA-seq
SH3GL2	antigen present			Generated from Pancan Atlas RNA-seq
SLC11A1	antigen present			Generated from Pancan Atlas RNA-seq
SNAP23	antigen present			Generated from Pancan Atlas RNA-seq
SPTBN2	antigen present			Generated from Pancan Atlas RNA-seq
TAP2	antigen present			Generated from Pancan Atlas RNA-seq
TAPBP	antigen present			Generated from Pancan Atlas RNA-seq
TAPBPL	antigen present			Generated from Pancan Atlas RNA-seq
TRAF6	antigen present			Generated from Pancan Atlas RNA-seq
TREM2	antigen present			Generated from Pancan Atlas RNA-seq
TREX1	antigen present			Generated from Pancan Atlas RNA-seq
VAMP3	antigen present			Generated from Pancan Atlas RNA-seq
VAMP8	antigen present			Generated from Pancan Atlas RNA-seq
WAS	antigen present			Generated from Pancan Atlas RNA-seq
YTHDF1	antigen present			Generated from Pancan Atlas RNA-seq
MARCH1	antigen present			Generated from Pancan Atlas RNA-seq
BLK	cell type			Generated from Pancan Atlas RNA-seq
PNOC	cell type			Generated from Pancan Atlas RNA-seq
SPIB	cell type			Generated from Pancan Atlas RNA-seq
CTSW	cell type			Generated from Pancan Atlas RNA-seq
GNLY	cell type			Generated from Pancan Atlas RNA-seq
GZMA	immune checkpoint			Generated from Pancan Atlas RNA-seq
GZMB	cell type			Generated from Pancan Atlas RNA-seq
GZMH	cell type			Generated from Pancan Atlas RNA-seq
KLRB1	cell type			Generated from Pancan Atlas RNA-seq
KLRD1	cell type			Generated from Pancan Atlas RNA-seq
KLRK1	cell type			Generated from Pancan Atlas RNA-seq
PRF1	immune checkpoint			Generated from Pancan Atlas RNA-seq
NKG7	cell type			Generated from Pancan Atlas RNA-seq
CCL13	cell type			Generated from Pancan Atlas RNA-seq
HSD11B1	cell type			Generated from Pancan Atlas RNA-seq
CD244	cell type			Generated from Pancan Atlas RNA-seq
EOMES	cell type			Generated from Pancan Atlas RNA-seq
PTGER4	cell type			Generated from Pancan Atlas RNA-seq
MS4A4A	cell type			Generated from Pancan Atlas RNA-seq
TPSAB1	cell type			Generated from Pancan Atlas RNA-seq
CPA3	cell type			Generated from Pancan Atlas RNA-seq
HDC	cell type			Generated from Pancan Atlas RNA-seq
TPSB2	cell type			Generated from Pancan Atlas RNA-seq
CSF3R	cell type			Generated from Pancan Atlas RNA-seq
FCGR3B	cell type			Generated from Pancan Atlas RNA-seq
FPR1	cell type			Generated from Pancan Atlas RNA-seq
SIGLEC5	cell type			Generated from Pancan Atlas RNA-seq
IL21R	cell type			Generated from Pancan Atlas RNA-seq
XCL2	cell type			Generated from Pancan Atlas RNA-seq
XCL1	cell type			Generated from Pancan Atlas RNA-seq
CD6	cell type			Generated from Pancan Atlas RNA-seq
SH2D1A	cell type			Generated from Pancan Atlas RNA-seq
TRAT1	cell type			Generated from Pancan Atlas RNA-seq
TBX21	cell type			Generated from Pancan Atlas RNA-seq
FOXP3	cell type			Generated from Pancan Atlas RNA-seq
ADORA2A	immune checkpoint			Generated from Pancan Atlas RNA-seq
BTLA	immune checkpoint			Generated from Pancan Atlas RNA-seq
BTN3A1	immune checkpoint			Generated from Pancan Atlas RNA-seq
BTN3A2	immune checkpoint			Generated from Pancan Atlas RNA-seq
CD27	immune checkpoint			Generated from Pancan Atlas RNA-seq
CD274	immune checkpoint			Generated from Pancan Atlas RNA-seq
CD276	immune checkpoint			Generated from Pancan Atlas RNA-seq
CD28	immune checkpoint			Generated from Pancan Atlas RNA-seq
CD40	immune checkpoint			Generated from Pancan Atlas RNA-seq
CD40LG	immune checkpoint			Generated from Pancan Atlas RNA-seq
CD70	immune checkpoint			Generated from Pancan Atlas RNA-seq
CD80	immune checkpoint			Generated from Pancan Atlas RNA-seq
CTLA4	immune checkpoint			Generated from Pancan Atlas RNA-seq
CX3CL1	immune checkpoint			Generated from Pancan Atlas RNA-seq
CXCL9	immune checkpoint			Generated from Pancan Atlas RNA-seq
EDNRB	immune checkpoint			Generated from Pancan Atlas RNA-seq
ENTPD1	immune checkpoint			Generated from Pancan Atlas RNA-seq
HAVCR2	immune checkpoint			Generated from Pancan Atlas RNA-seq
HLA.A	antigen present			Generated from Pancan Atlas RNA-seq
HLA.B	antigen present			Generated from Pancan Atlas RNA-seq
HLA.C	antigen present			Generated from Pancan Atlas RNA-seq
HMGB1	immune checkpoint			Generated from Pancan Atlas RNA-seq
ICOS	immune checkpoint			Generated from Pancan Atlas RNA-seq
ICOSLG	immune checkpoint			Generated from Pancan Atlas RNA-seq
IDO1	immune checkpoint			Generated from Pancan Atlas RNA-seq
IL10	immune checkpoint			Generated from Pancan Atlas RNA-seq
IL12A	immune checkpoint			Generated from Pancan Atlas RNA-seq
IL1A	immune checkpoint			Generated from Pancan Atlas RNA-seq
IL1B	immune checkpoint			Generated from Pancan Atlas RNA-seq
IL2RA	immune checkpoint			Generated from Pancan Atlas RNA-seq
PDCD1	immune checkpoint			Generated from Pancan Atlas RNA-seq
PDCD1LG2	immune checkpoint			Generated from Pancan Atlas RNA-seq
SELP	immune checkpoint			Generated from Pancan Atlas RNA-seq
SLAMF7	immune checkpoint			Generated from Pancan Atlas RNA-seq
TGFB1	TGFbeta			Generated from Pancan Atlas RNA-seq
TIGIT	immune checkpoint			Generated from Pancan Atlas RNA-seq
TLR4	immune checkpoint			Generated from Pancan Atlas RNA-seq
TNF	immune checkpoint			Generated from Pancan Atlas RNA-seq
TNFRSF14	immune checkpoint			Generated from Pancan Atlas RNA-seq
TNFRSF18	immune checkpoint			Generated from Pancan Atlas RNA-seq
TNFRSF4	immune checkpoint			Generated from Pancan Atlas RNA-seq
TNFRSF9	immune checkpoint			Generated from Pancan Atlas RNA-seq
TNFSF4	immune checkpoint			Generated from Pancan Atlas RNA-seq
TNFSF9	immune checkpoint			Generated from Pancan Atlas RNA-seq
VEGFA	immune checkpoint			Generated from Pancan Atlas RNA-seq
VEGFB	immune checkpoint			Generated from Pancan Atlas RNA-seq
C10orf54	immune checkpoint			Generated from Pancan Atlas RNA-seq
VTCN1	immune checkpoint			Generated from Pancan Atlas RNA-seq
Proliferation	landscape components			Extracted from Thorsson et al.
Wound.Healing	landscape components			Extracted from Thorsson et al.
Macrophage.Regulation	landscape components			Extracted from Thorsson et al.
Lymphocyte.Infiltration.Signature.Score	landscape components			Extracted from Thorsson et al.
IFN.gamma.Response	landscape components			Extracted from Thorsson et al.
TGF.beta.Response	landscape components			Extracted from Thorsson et al.
IFNGR1	IFNG			Generated from Pancan Atlas RNA-seq
IFNGR2	IFNG			Generated from Pancan Atlas RNA-seq
JAK1	IFNG			Generated from Pancan Atlas RNA-seq
JAK2	IFNG			Generated from Pancan Atlas RNA-seq
APC	TGFbeta			Generated from Pancan Atlas RNA-seq
CDH1	TGFbeta			Generated from Pancan Atlas RNA-seq
CREBBP	TGFbeta			Generated from Pancan Atlas RNA-seq
EP300	TGFbeta			Generated from Pancan Atlas RNA-seq
MAP2K1	TGFbeta			Generated from Pancan Atlas RNA-seq
MAP3K7	TGFbeta			Generated from Pancan Atlas RNA-seq
MAPK3	TGFbeta			Generated from Pancan Atlas RNA-seq
SKIL	TGFbeta			Generated from Pancan Atlas RNA-seq
SMAD2	TGFbeta			Generated from Pancan Atlas RNA-seq
SMAD3	TGFbeta			Generated from Pancan Atlas RNA-seq
SMAD4	TGFbeta			Generated from Pancan Atlas RNA-seq
SMAD7	TGFbeta			Generated from Pancan Atlas RNA-seq
TAB1	TGFbeta			Generated from Pancan Atlas RNA-seq
TGFB2	TGFbeta			Generated from Pancan Atlas RNA-seq
TGFB3	TGFbeta			Generated from Pancan Atlas RNA-seq
TGFBR1	TGFbeta			Generated from Pancan Atlas RNA-seq
TGFBR2	TGFbeta			Generated from Pancan Atlas RNA-seq
ZFYVE9	TGFbeta			Generated from Pancan Atlas RNA-seq
T.cells.CD8	immune infiltration			Generated from Pancan Atlas RNA-seq
T.cells.follicular.helper	immune infiltration			Generated from Pancan Atlas RNA-seq
Macrophages.M2	immune infiltration			Generated from Pancan Atlas RNA-seq

## Sheet: Supplementary Data 3
Supplementary Data 3: TCGA IP component within cancer type rank-normalized values
FID	IID	CD1D	CLEC4A	GPNMB	DUT	MYBL1	TAGLN	POLE2	C11orf24	IPO4	MNAT1	IGFBP4	EIF4EBP1	SPRYD7	OAS1	CPVL	CAPZA2	HLA.DQA1	HLA.DRB1	MERTK	SLC25A40	ICOS	CD52	DDX60	HYLS1	PSMA4	TNFRSF1B	SMURF2	EOMES	HAVCR2	LAG3	KIF23	MYL6	MCM7	AP1G1	ACTL6A	SEC31A	RNASE6	CTSF	IFI6	LOXL2	AP2M1	SERPINE1	VSIG4	WAS	TPRKB	NCKAP1L	PSMC5	EPHB2
TCGA-KL-8324	TCGA-KL-8324	0.688864	-0.874551	-0.0912767	-1.0968	-1.69062	0.632175	0.632175	1.28155	0.747859	-0.577449	0.688864	0.632175	-0.183322	-0.27695	-1.69062	-1.28155	-0.183322	-0.524401	-1.0968	-1.69062	0.0912767	-0.0912767	-1.01713	-0.80958	0.373077	-0.27695	-0.632175	-0.324639	-0.80958	-0.0455908	-0.577449	1.92248	-0.183322	-0.747859	-1.69062	-0.943443	-0.747859	0.80958	0.0455908	-0.688864	-0.632175	-0.422408	-1.39295	-0.229884	-1.01713	-0.747859	0.229884	-0.0912767
TCGA-KL-8325	TCGA-KL-8325	-1.69062	-0.472789	-0.524401	1.28155	-0.373077	-1.92248	-1.28155	-1.28155	-0.324639	-0.80958	-2.36189	-2.36189	2.36189	1.0968	-1.0968	1.52495	-1.01713	-0.747859	0.0455908	1.0968	-0.688864	-1.69062	1.92248	0.27695	-0.524401	-1.28155	0	-0.577449	-0.324639	-1.01713	-0.943443	-0.137154	-0.747859	1.52495	1.18412	2.36189	-0.472789	-1.52495	0.943443	-1.39295	-0.0912767	-0.688864	-0.422408	-0.80958	-0.943443	-0.183322	-1.69062	-2.36189
TCGA-KL-8326	TCGA-KL-8326	-0.943443	-1.69062	-0.183322	-0.632175	-2.36189	-0.373077	0.0455908	0.0455908	-0.524401	-0.324639	0.0455908	-1.18412	0.943443	-1.92248	0.472789	0.183322	-1.28155	-1.69062	-0.0912767	-1.18412	-1.52495	-0.874551	-2.36189	-1.92248	0.324639	-0.943443	0.472789	-1.01713	-1.92248	-2.36189	-1.0968	0.874551	-0.524401	-1.28155	-0.0455908	-2.36189	-2.36189	-0.80958	-0.324639	-2.36189	-0.373077	0.747859	-1.69062	-1.69062	1.69062	-1.69062	1.69062	-1.01713
TCGA-KL-8327	TCGA-KL-8327	0.0912767	-2.36189	-1.52495	-0.747859	-0.422408	0.422408	-0.747859	-0.524401	-2.36189	0.0455908	1.28155	-0.183322	-1.52495	-0.137154	-0.747859	-1.0968	-0.747859	-0.874551	-1.39295	-1.39295	-0.373077	0.577449	-1.52495	-0.0455908	1.39295	-0.137154	-1.28155	-0.137154	-0.632175	0.747859	-2.36189	-1.0968	0.632175	-1.0968	-1.52495	-1.0968	-1.0968	-0.422408	0.137154	-0.632175	0.524401	0.373077	-0.27695	-0.0455908	0.422408	-0.472789	1.92248	1.18412
TCGA-KL-8328	TCGA-KL-8328	-0.472789	-1.18412	0.137154	1.01713	1.52495	-0.577449	-0.874551	-0.688864	1.01713	1.18412	-1.0968	1.39295	0.0912767	-1.28155	-0.324639	-0.688864	-1.0968	-1.39295	1.28155	-0.524401	-0.422408	-0.747859	-1.69062	-0.422408	0.27695	-1.39295	-2.36189	-1.69062	-1.39295	-0.688864	0.80958	0.472789	0.472789	-0.577449	0.27695	-0.472789	-1.28155	-1.0968	-1.69062	-0.577449	-0.0455908	-0.183322	-1.18412	-1.52495	1.01713	-1.28155	0.688864	0.422408
TCGA-KL-8331	TCGA-KL-8331	-1.52495	-1.28155	1.69062	0.472789	0.229884	0.183322	0.524401	-0.472789	1.39295	0.229884	-0.27695	-0.229884	-0.577449	-0.524401	-0.874551	-0.747859	-0.688864	-0.229884	-0.577449	-0.747859	-0.524401	-1.01713	-0.632175	-0.373077	0.524401	-0.80958	-1.0968	-0.874551	-1.0968	-0.324639	0.688864	1.0968	1.18412	0.229884	0.137154	0.373077	-0.688864	0.524401	-0.943443	-0.0455908	0.373077	-0.874551	-1.01713	-0.874551	-0.422408	-1.0968	-0.229884	0.524401
TCGA-KL-8332	TCGA-KL-8332	1.69062	0.183322	-1.01713	-0.27695	-1.39295	0.0912767	0.229884	0.183322	-0.577449	-1.28155	1.39295	-0.27695	-0.373077	0.943443	0.0912767	-1.52495	0.688864	0.229884	-0.0455908	-1.0968	-0.137154	0.324639	1.52495	-0.229884	0.688864	1.0968	0.27695	0.229884	0.137154	0	-0.229884	0.373077	-1.52495	1.0968	-0.472789	1.52495	0.632175	-0.943443	0.324639	0.747859	0.80958	-0.0912767	-1.0968	0.183322	-1.52495	0.373077	-0.183322	-0.874551
TCGA-KL-8333	TCGA-KL-8333	2.36189	1.18412	-0.747859	-0.874551	-0.632175	1.28155	0.183322	-0.632175	-0.874551	0.747859	1.92248	-0.943443	1.52495	-0.373077	0.324639	1.69062	1.39295	0.632175	1.0968	0.524401	1.92248	1.92248	0.943443	-1.0968	-1.39295	1.69062	1.92248	1.52495	0.874551	0.137154	-0.472789	-1.39295	-0.324639	0.747859	0.632175	-0.632175	1.0968	-0.688864	-0.80958	1.01713	-1.69062	1.69062	1.0968	1.39295	0.747859	1.52495	0.874551	-0.137154
TCGA-KL-8334	TCGA-KL-8334	-1.39295	0.632175	1.01713	1.0968	0.80958	0.80958	-1.18412	-0.80958	0.632175	1.01713	-0.422408	-0.422408	-0.747859	0.472789	1.01713	1.0968	-0.0912767	0.0912767	0.472789	0.422408	0.422408	-0.0455908	1.69062	-0.183322	-0.183322	0.373077	-0.373077	0.27695	1.18412	0.943443	-1.92248	0.0455908	-0.373077	0.27695	1.01713	-0.183322	0.688864	1.69062	1.28155	0.688864	0.472789	0.80958	0.874551	0.137154	0.0912767	0.632175	-0.747859	1.39295
TCGA-KL-8335	TCGA-KL-8335	-0.80958	-0.688864	-0.80958	0.943443	1.01713	1.69062	-1.0968	-0.747859	-0.27695	0.943443	-1.39295	0.27695	-1.39295	-0.577449	-0.137154	0.747859	-0.324639	-0.688864	1.18412	0.472789	0.80958	-0.422408	0.0912767	0.137154	-0.0912767	-0.373077	0.0912767	0.747859	-0.943443	-0.373077	0.472789	0.524401	0.747859	-0.137154	0.524401	-1.69062	-0.80958	-0.524401	-1.18412	0.0455908	0.747859	-0.229884	0.0455908	-0.422408	-1.0968	-0.874551	-0.632175	-0.229884
TCGA-KL-8336	TCGA-KL-8336	0.373077	0.943443	0	-0.472789	1.92248	-0.632175	1.18412	0	0.577449	2.36189	-0.0455908	0.874551	-0.874551	1.28155	0.577449	0.943443	-0.80958	-0.632175	0.324639	1.39295	0.747859	0.183322	0.632175	1.52495	1.28155	0.229884	0.229884	1.18412	0.632175	1.28155	1.52495	1.28155	1.39295	-0.943443	1.28155	0.632175	0.747859	0.422408	0.27695	0.183322	1.39295	0.27695	0.27695	0.422408	0.27695	0.943443	0	0.747859
TCGA-KL-8338	TCGA-KL-8338	-1.92248	-0.524401	0.183322	0.0455908	0.27695	0.472789	0.747859	0.80958	0.324639	0.632175	0.229884	-0.0912767	-1.01713	0.0455908	0.137154	-0.524401	0.137154	0.422408	-0.324639	-0.577449	0.874551	0.27695	-0.137154	0.632175	0.632175	0	-1.39295	0.137154	0	0.524401	0.183322	1.52495	0.943443	-0.373077	-1.0968	-1.01713	0	0.27695	1.18412	-0.373077	1.01713	0.137154	-0.80958	0.0455908	0.183322	-0.137154	0.373077	0.80958
TCGA-KL-8339	TCGA-KL-8339	-1.18412	0	0.577449	0.688864	1.0968	-0.524401	0.688864	-2.36189	1.69062	-0.472789	-1.69062	1.52495	0.472789	0.27695	-1.39295	1.92248	0.229884	-0.0455908	0.80958	1.18412	-1.52495	-0.80958	2.36189	-0.524401	0.183322	-0.472789	-0.0455908	0.0912767	-0.27695	-0.137154	0.577449	-0.373077	0.874551	-1.39295	1.92248	-0.524401	0.0912767	1.0968	0.0912767	0.0912767	-0.524401	0.874551	-0.524401	-0.472789	0.943443	-0.324639	0.472789	-0.632175
TCGA-KL-8340	TCGA-KL-8340	0.183322	-0.324639	1.39295	0.747859	0.632175	1.0968	0.472789	-0.183322	-0.373077	0.472789	0.324639	-0.577449	0	0.524401	-0.943443	0.472789	-0.577449	0.0455908	0.688864	0.324639	-1.52495	-1.18412	0.183322	-1.01713	-0.422408	-0.183322	-0.472789	-0.0455908	-0.472789	-0.27695	-0.324639	-0.632175	1.01713	-0.0912767	0.373077	0.0455908	0.373077	0.747859	1.01713	0.80958	0.422408	0.577449	-0.472789	-0.577449	-0.183322	-0.632175	-0.874551	0.688864
TCGA-KL-8342	TCGA-KL-8342	0.943443	0.577449	-0.943443	0.183322	-0.80958	0.373077	-1.69062	-0.373077	-1.0968	-1.18412	0.943443	-0.324639	0.577449	1.39295	-0.472789	0	0.632175	0.524401	-0.943443	-0.229884	0.373077	0.874551	0.373077	-0.472789	1.92248	0.688864	-0.229884	0.874551	0.183322	0.577449	-1.69062	-0.27695	-0.0455908	0	0.324639	0.422408	0.874551	-0.0455908	0.422408	1.28155	0.577449	0.229884	-0.229884	0.688864	-0.229884	0.422408	-0.524401	0.0912767
TCGA-KL-8343	TCGA-KL-8343	-1.01713	0.0455908	-1.39295	-1.52495	-0.688864	0.137154	-0.373077	-0.943443	0.373077	0.183322	-0.137154	-0.688864	1.69062	0	1.52495	2.36189	-1.39295	-1.0968	0.747859	2.36189	-1.01713	-0.472789	0	-0.632175	-1.28155	-0.632175	0.874551	-1.18412	-0.577449	-1.92248	-0.874551	-0.524401	0.137154	0.422408	0.229884	-0.324639	-0.183322	-0.472789	0.183322	-1.28155	-1.39295	-0.472789	0.524401	-0.747859	0.472789	-0.0455908	0.747859	-1.28155
TCGA-KL-8344	TCGA-KL-8344	1.52495	0.373077	-1.28155	-0.183322	-1.52495	1.18412	-1.39295	-0.422408	-1.01713	-2.36189	0.874551	0.0912767	1.0968	-1.52495	-0.229884	1.28155	0.422408	-0.472789	-1.18412	-0.183322	-0.472789	-0.324639	-0.577449	-0.324639	-1.52495	0.183322	1.69062	-1.0968	-0.373077	-1.52495	0.137154	-0.183322	0.27695	-0.324639	1.52495	0.27695	-0.137154	-0.577449	-1.28155	1.69062	-0.874551	1.01713	0.943443	-0.373077	0.80958	0.183322	0.943443	0.229884
TCGA-KL-8345	TCGA-KL-8345	0	-0.80958	-0.27695	0.422408	1.18412	-0.422408	-0.229884	-1.69062	0.0912767	-0.0912767	-0.747859	-0.874551	0.373077	0.632175	1.69062	0.632175	-0.943443	-0.422408	1.69062	1.69062	-0.80958	-0.632175	-0.373077	-0.747859	-0.688864	-0.874551	-0.577449	-1.39295	-1.01713	-1.18412	0.324639	0.422408	0.0455908	1.69062	-0.229884	-1.39295	-1.01713	-1.39295	-1.39295	-0.229884	0	-0.80958	0.80958	-1.01713	-2.36189	-0.229884	-2.36189	-0.324639
TCGA-KL-8346	TCGA-KL-8346	-0.0455908	-1.92248	0.524401	0.874551	-0.183322	-0.0455908	0.0912767	1.39295	1.18412	-1.01713	-0.943443	0.524401	-1.69062	-0.943443	-1.92248	-0.422408	-2.36189	-2.36189	-0.874551	-1.52495	-1.52495	-2.36189	-1.28155	-1.28155	0.422408	-1.69062	-1.18412	-2.36189	-2.36189	-1.69062	0.747859	2.36189	0.324639	0.0912767	-1.01713	0.688864	-1.92248	0.324639	-0.422408	0.874551	1.52495	-0.0455908	-1.28155	-2.36189	-1.69062	-2.36189	-0.943443	-1.92248
TCGA-KM-8438	TCGA-KM-8438	1.92248	-0.0912767	-0.577449	0.229884	0.324639	-0.137154	-1.01713	0.324639	-0.0912767	-1.39295	1.0968	0.422408	0.229884	-0.747859	-1.28155	-0.0912767	0.0455908	-0.27695	-0.524401	0.229884	-1.52495	-0.229884	-0.229884	-1.69062	0.0455908	0.943443	-0.324639	-0.632175	0.229884	-1.28155	-1.52495	-0.324639	-0.80958	-1.18412	-0.524401	-1.28155	-0.577449	0.0455908	0.229884	1.0968	0.0912767	0	0.324639	-0.324639	-0.27695	-0.688864	-0.80958	-0.943443
TCGA-KM-8439	TCGA-KM-8439	-0.422408	-0.137154	0.747859	-1.01713	-0.943443	-1.18412	-1.92248	0.577449	-0.632175	-0.183322	0.183322	1.01713	1.01713	-2.36189	1.18412	-1.39295	-0.524401	-0.137154	-1.52495	-1.01713	0.324639	0.472789	-0.943443	1.0968	-0.229884	0.747859	0.577449	-0.0912767	0.472789	-0.422408	0.943443	-0.874551	-1.92248	-0.472789	0.0912767	-0.422408	0.229884	1.92248	-0.472789	-1.69062	1.18412	-0.373077	-0.373077	0.943443	0.577449	0.324639	1.39295	0.632175
TCGA-KM-8441	TCGA-KM-8441	-0.632175	1.01713	0.229884	-1.92248	-1.01713	0.874551	0.422408	-0.229884	-0.0455908	-0.229884	0.80958	1.28155	1.18412	-1.18412	1.0968	-0.632175	1.28155	1.01713	-1.28155	0.183322	0.632175	0.632175	-0.747859	-1.52495	-0.874551	1.01713	1.39295	0.524401	0.373077	0.0455908	0.229884	-1.01713	-1.69062	0.524401	-0.747859	-0.229884	0.183322	0.137154	-0.874551	0.324639	-0.324639	1.28155	1.52495	0.27695	0.524401	0.80958	0.80958	0.874551
TCGA-KM-8443	TCGA-KM-8443	-0.688864	-1.39295	-2.36189	0	0.874551	-2.36189	0.373077	-1.39295	0.80958	0.80958	-1.52495	-0.747859	-1.0968	-0.324639	0.229884	-0.874551	-1.69062	-1.28155	-0.373077	-0.0912767	-1.52495	-1.92248	-0.874551	-0.943443	-0.472789	-1.52495	-1.01713	-1.28155	0.747859	-0.632175	1.28155	0.688864	0.688864	0.688864	-0.632175	0	-1.52495	-0.373077	-1.0968	-0.80958	0.688864	-1.69062	-1.92248	-1.39295	-1.39295	-1.52495	-1.92248	1.0968
TCGA-KM-8476	TCGA-KM-8476	0.324639	-0.27695	-0.632175	0.80958	-1.18412	1.01713	-0.324639	0.688864	-1.92248	0.0912767	0.632175	-0.524401	0.183322	-1.01713	0.524401	1.01713	0	-0.373077	-1.92248	-1.28155	-0.229884	0.524401	-1.18412	0.373077	1.0968	-0.324639	-1.92248	-0.472789	-0.229884	0.229884	-1.39295	1.01713	-0.27695	-0.80958	-0.422408	-0.874551	-0.324639	0.632175	-0.524401	-0.747859	0.943443	-0.577449	0.229884	0.0912767	1.52495	-0.577449	1.52495	-0.422408
TCGA-KM-8477	TCGA-KM-8477	0.0455908	-0.0455908	0.422408	-0.943443	-1.92248	0.524401	-2.36189	-1.18412	-1.28155	0	-0.0912767	-1.28155	0.747859	0.747859	-1.01713	1.39295	0.0912767	0.943443	0.943443	1.92248	0	-0.137154	0.0455908	-1.18412	-0.747859	0.137154	1.52495	-0.80958	-0.0912767	-0.943443	-0.688864	0.229884	-1.28155	1.01713	-0.27695	-0.688864	-0.27695	-1.92248	0.577449	0.472789	-0.422408	0.632175	0.183322	-0.0912767	-0.632175	0.0455908	1.01713	-0.27695
TCGA-KM-8639	TCGA-KM-8639	-0.524401	0.524401	1.28155	-1.69062	-1.0968	-0.688864	-1.52495	-1.0968	1.52495	-1.69062	-0.183322	-0.137154	0.80958	-1.0968	2.36189	0.0912767	-0.27695	0.373077	0.27695	-0.943443	0.27695	0	-0.688864	-1.39295	-0.324639	0.422408	1.01713	0.688864	-0.137154	0.27695	1.39295	0.0912767	-1.39295	1.92248	-0.137154	-0.27695	0.137154	2.36189	-0.373077	-1.92248	0.874551	0.0912767	0.688864	0.472789	0.229884	0.27695	1.0968	0
TCGA-KN-8418	TCGA-KN-8418	-0.137154	-0.747859	-0.373077	1.52495	1.69062	-0.472789	-0.943443	-1.01713	0.229884	0.688864	-1.18412	-0.373077	-1.18412	-1.39295	-0.373077	0.324639	-0.632175	-0.943443	0.874551	1.01713	-0.0455908	-1.28155	0.229884	-0.577449	0.0912767	-1.18412	-0.422408	-0.183322	-1.18412	-0.80958	0.27695	-1.18412	0.422408	-0.524401	0.80958	-0.373077	-0.943443	0.472789	-1.01713	0.137154	0.137154	0.324639	-0.688864	-1.18412	0.137154	-0.943443	-0.422408	-0.183322
TCGA-KN-8421	TCGA-KN-8421	-2.36189	-1.0968	-0.324639	-0.0912767	0.183322	-1.39295	1.92248	1.69062	0.27695	-1.92248	-1.92248	0.688864	0.632175	2.36189	0.874551	-0.80958	-1.92248	-1.92248	0.524401	-0.137154	-1.52495	-1.52495	0.524401	1.28155	-1.69062	-2.36189	-1.69062	-1.52495	-1.52495	-0.524401	0.524401	-1.92248	0.373077	-0.229884	-0.80958	1.0968	-1.69062	1.39295	1.39295	-1.18412	-1.01713	-0.632175	-2.36189	-1.28155	0.632175	-1.92248	0.577449	-0.747859
TCGA-KN-8422	TCGA-KN-8422	-0.229884	-0.943443	0.943443	-1.18412	0.0455908	-1.28155	-0.688864	0.874551	-1.69062	-0.747859	-0.373077	-0.632175	-0.632175	-0.229884	-2.36189	-0.472789	-0.229884	-0.0912767	-0.137154	-0.0455908	0.0455908	-0.373077	-0.0912767	0.183322	0.472789	-0.524401	-0.747859	-0.747859	-0.183322	-0.0912767	-0.137154	1.18412	-2.36189	0.577449	-0.943443	-0.0455908	-0.422408	-1.18412	-0.137154	-0.874551	1.28155	-0.943443	-1.52495	-0.27695	-0.0455908	-0.422408	0.137154	-0.80958
TCGA-KN-8423	TCGA-KN-8423	-0.577449	0.80958	-0.0455908	-1.39295	-0.137154	-0.874551	-0.422408	-0.577449	0.874551	-0.524401	0	-1.39295	-0.524401	0.373077	-0.0455908	0.577449	0.324639	-0.183322	0.577449	0.373077	0.229884	0.229884	0.688864	-0.0912767	-2.36189	-0.0455908	1.0968	0.943443	0.943443	-0.229884	-1.28155	-0.0455908	-0.874551	1.28155	-0.183322	1.39295	0.422408	-0.632175	0.688864	0.943443	-1.92248	-0.324639	-0.943443	0.229884	-1.92248	0.747859	-1.39295	-0.577449
TCGA-KN-8424	TCGA-KN-8424	-0.0912767	1.0968	1.52495	0.0912767	0	0	0.27695	-0.0455908	-0.229884	0.324639	-0.632175	-0.0455908	0.524401	0.80958	0	0.80958	1.52495	1.52495	1.92248	0.874551	1.39295	0.688864	1.28155	0	-0.577449	1.18412	0.324639	0.324639	1.01713	1.18412	-0.27695	-0.422408	-0.0912767	0.943443	0.472789	0.874551	1.18412	-0.183322	0.874551	0.577449	-0.27695	0.943443	0.577449	1.0968	-0.373077	1.18412	-1.18412	0.943443
TCGA-KN-8425	TCGA-KN-8425	-0.747859	1.28155	0.0455908	-0.577449	0.524401	-0.80958	-0.27695	0.472789	0.422408	0.373077	-0.229884	-1.01713	-0.229884	1.01713	0.183322	0.27695	2.36189	1.92248	2.36189	0.0912767	0.688864	1.01713	1.39295	0.422408	0.874551	0.472789	0.0455908	0.472789	1.52495	0.0912767	0.0455908	0.27695	-1.01713	0.80958	-1.39295	0.0912767	0.80958	-0.747859	-0.183322	-1.0968	-1.52495	-1.01713	-0.0455908	0.874551	-0.524401	1.69062	-0.324639	0.27695
TCGA-KN-8426	TCGA-KN-8426	0.472789	0.874551	0.373077	-0.324639	0.747859	-0.229884	1.0968	0.747859	1.28155	-0.874551	-0.524401	1.69062	-0.422408	-0.874551	0.688864	0.688864	1.01713	0.472789	-0.183322	0.747859	0.943443	0.0912767	0.577449	1.18412	-0.373077	0.524401	0.373077	0.373077	0.422408	0.472789	1.01713	-0.747859	1.52495	-0.183322	-0.688864	0.229884	0.943443	-0.874551	-0.27695	-0.137154	-1.0968	1.0968	0.472789	1.18412	-1.28155	0.524401	-0.688864	0.472789
TCGA-KN-8427	TCGA-KN-8427	0.422408	0.27695	-1.92248	-0.80958	1.28155	0.943443	1.52495	0.373077	2.36189	-1.0968	0.577449	1.92248	0.874551	-1.69062	-0.422408	-1.69062	0.373077	0	-2.36189	-0.874551	1.69062	1.28155	-1.92248	-2.36189	-1.18412	0.577449	2.36189	1.92248	0.324639	1.52495	1.92248	0.577449	1.92248	-1.52495	2.36189	1.01713	0.0455908	-2.36189	-2.36189	1.92248	2.36189	2.36189	1.92248	1.01713	1.92248	0.688864	1.28155	2.36189
TCGA-KN-8428	TCGA-KN-8428	-0.183322	-0.632175	1.92248	1.92248	2.36189	1.39295	2.36189	0.229884	1.92248	0.577449	-1.28155	1.18412	0.137154	0.577449	-1.18412	-0.137154	-0.373077	-0.577449	-0.632175	0.943443	1.52495	0.80958	-0.524401	2.36189	1.69062	-0.577449	0.80958	1.0968	-0.524401	0.80958	2.36189	-0.688864	2.36189	-1.92248	1.0968	0.324639	-0.373077	1.01713	0.373077	0.373077	-0.577449	0.0455908	-0.183322	-0.137154	1.28155	-0.0912767	-0.0912767	1.69062
TCGA-KN-8430	TCGA-KN-8430	1.0968	0.688864	0.27695	1.18412	-0.27695	0.747859	0.324639	-0.0912767	-0.183322	-0.373077	0.27695	0.577449	0.27695	-0.422408	-0.577449	0.874551	1.18412	0.80958	0.229884	0.688864	1.18412	1.18412	1.01713	-0.874551	0.229884	0.80958	0.747859	2.36189	0.688864	1.01713	0.632175	0.80958	0.0912767	0.0455908	0.688864	0.943443	1.01713	-0.324639	0.80958	1.39295	1.0968	1.39295	1.28155	0.632175	0	1.0968	-1.52495	-0.373077
TCGA-KN-8432	TCGA-KN-8432	0.137154	0.229884	-0.688864	-0.137154	-1.28155	-0.183322	-0.524401	-1.52495	-1.52495	1.92248	-0.472789	-1.69062	-0.324639	0.0912767	-0.688864	-0.27695	-0.0455908	-0.324639	-0.688864	0.577449	0.524401	0.373077	1.0968	0.472789	-0.27695	-0.229884	0.183322	0.422408	0.27695	0.373077	-0.524401	-1.28155	-0.472789	0.373077	-0.373077	-1.52495	-0.0912767	-0.27695	-0.747859	-1.52495	-2.36189	-1.18412	-0.324639	-0.183322	-0.80958	0	-0.577449	-0.688864
TCGA-KN-8433	TCGA-KN-8433	0.577449	0.324639	-0.422408	-0.422408	-0.0912767	1.52495	-0.80958	1.92248	0.688864	-1.52495	1.69062	0.183322	-0.0912767	1.69062	0.80958	0.229884	0.80958	1.0968	0.422408	-0.632175	0.137154	0.943443	0.747859	0.577449	0	1.39295	-1.52495	0.183322	1.69062	1.39295	-1.18412	-0.943443	-1.18412	-0.632175	-2.36189	-1.18412	1.39295	1.28155	1.92248	-0.422408	-0.229884	-0.27695	1.01713	1.28155	-0.747859	0.874551	-0.472789	0.373077
TCGA-KN-8434	TCGA-KN-8434	1.01713	1.39295	0.688864	0.137154	0.577449	0.229884	-0.472789	0.632175	-0.137154	-0.27695	0.422408	0.137154	-2.36189	0.229884	-0.524401	-0.577449	0.747859	0.874551	0.373077	0.0455908	0.183322	-0.183322	0.27695	-0.137154	-1.0968	0.874551	0.137154	0.632175	0.80958	0.688864	-0.373077	-0.229884	-0.229884	-0.0455908	-0.577449	-0.0912767	1.28155	0.688864	0.632175	0.632175	-0.137154	0.472789	0.422408	0.80958	-0.874551	1.01713	-1.01713	1.52495
TCGA-KN-8435	TCGA-KN-8435	-0.324639	-1.01713	0.874551	1.69062	1.39295	-0.324639	0.137154	0.27695	0.472789	1.28155	-1.01713	0	0.0455908	-0.632175	0.27695	0.0455908	-1.18412	-1.52495	1.52495	1.28155	-0.632175	-1.39295	-0.324639	1.92248	0.137154	-1.92248	0.422408	-1.92248	-0.747859	-0.577449	1.18412	-1.69062	1.0968	1.18412	0.747859	0.524401	-1.39295	0.577449	-1.92248	0.229884	-0.747859	0.183322	-0.137154	-1.92248	-0.324639	-1.01713	-1.0968	0.0455908
TCGA-KN-8436	TCGA-KN-8436	0.874551	-0.183322	-1.69062	2.36189	-0.747859	-1.69062	-0.183322	-1.92248	0.524401	0.524401	-0.80958	0.472789	1.39295	-0.0912767	-0.632175	0.524401	-0.472789	-0.80958	-1.69062	1.52495	-0.27695	-0.688864	-0.183322	0.80958	0.943443	-1.0968	0.632175	-0.27695	-1.28155	-0.183322	-0.0455908	0.943443	-0.688864	0.183322	-0.874551	1.69062	-0.632175	-1.28155	-0.0455908	-0.524401	-0.943443	-1.28155	-0.747859	-0.943443	-1.18412	-1.18412	-0.0455908	-1.52495
TCGA-KN-8437	TCGA-KN-8437	0.632175	0.422408	0.80958	-1.28155	-0.324639	-0.747859	0.80958	-0.324639	0	-0.632175	0.747859	1.0968	1.28155	-0.688864	1.92248	-0.324639	0.524401	0.137154	-1.01713	0.137154	-1.0968	-0.524401	-0.27695	0.229884	-0.80958	0.324639	1.28155	-0.524401	0.0455908	-1.39295	-0.0912767	-2.36189	-0.943443	0.472789	-0.0912767	0.183322	0.524401	1.52495	-0.688864	-1.01713	-0.183322	-1.39295	1.69062	0.324639	-0.137154	0.577449	0.324639	-0.0455908
TCGA-KO-8403	TCGA-KO-8403	0.747859	1.69062	2.36189	0.632175	0.0912767	0.0455908	0.577449	0.422408	-0.747859	0.874551	0.472789	0.324639	0.324639	0.324639	1.28155	-0.0455908	1.0968	1.69062	0.0912767	-0.373077	1.01713	0.137154	0.472789	0.524401	0.577449	1.28155	-0.137154	0.577449	1.0968	1.0968	-0.632175	0.747859	-0.632175	0.324639	0.943443	1.18412	1.69062	0.373077	1.0968	0.524401	0.632175	-0.137154	1.39295	1.52495	0.874551	1.39295	0.27695	1.01713
TCGA-KO-8404	TCGA-KO-8404	1.28155	1.92248	0.472789	-0.373077	-0.0455908	-0.943443	1.69062	2.36189	0.943443	-0.943443	2.36189	2.36189	-0.80958	0.422408	-0.0912767	-2.36189	0.577449	1.39295	-0.472789	-2.36189	-0.0912767	0.747859	-1.39295	0.943443	2.36189	2.36189	0.524401	-0.229884	1.92248	2.36189	1.69062	-0.80958	1.69062	-2.36189	1.69062	1.92248	2.36189	-0.229884	0.747859	2.36189	1.92248	1.92248	2.36189	2.36189	2.36189	1.92248	2.36189	1.92248
TCGA-KO-8405	TCGA-KO-8405	1.39295	2.36189	1.18412	-0.229884	-0.524401	1.92248	-0.577449	1.0968	-0.688864	-0.0455908	1.18412	0.80958	-0.943443	1.92248	0.422408	-0.373077	1.92248	2.36189	1.39295	-0.688864	2.36189	2.36189	1.18412	0.747859	1.18412	1.92248	0.943443	1.01713	2.36189	1.69062	-0.422408	1.69062	-0.577449	-0.422408	0	0.577449	1.92248	0.943443	2.36189	0.422408	0.324639	1.18412	1.18412	1.92248	0.373077	2.36189	0.524401	1.28155
TCGA-KO-8406	TCGA-KO-8406	-1.28155	-0.422408	1.0968	-0.0455908	0.943443	-1.0968	1.28155	0.0912767	-0.943443	0.27695	-0.688864	-1.0968	-1.28155	0.137154	0.373077	0.373077	0.183322	0.324639	-0.27695	0.27695	-0.874551	-1.0968	0.324639	0.0455908	-0.943443	-0.747859	-0.524401	-0.688864	-0.422408	-0.874551	0.874551	0.324639	0.524401	1.39295	0.577449	0.747859	-0.874551	0	-0.0912767	-0.27695	-0.472789	-1.0968	0.0912767	-0.632175	-0.577449	-0.27695	-1.28155	-0.524401
TCGA-KO-8407	TCGA-KO-8407	0.80958	0.747859	0.632175	0.524401	0.472789	0.324639	-0.632175	0.524401	0.0455908	1.0968	0.524401	0.0455908	-1.92248	-0.183322	0.747859	-0.943443	0.472789	0.688864	-0.229884	-0.422408	0.472789	1.39295	-0.0455908	0.324639	-0.0455908	0.632175	-0.183322	0.80958	0.577449	0.874551	-0.80958	-0.472789	0.229884	-0.688864	0.0455908	-0.80958	0.577449	0.183322	0.524401	1.18412	0.183322	0.422408	0	0.747859	0.324639	0.137154	0.0912767	0.324639
TCGA-KO-8408	TCGA-KO-8408	0.524401	-0.577449	0.0912767	-0.688864	0.422408	2.36189	0.874551	1.01713	0.137154	0.137154	0.0912767	0.747859	0.422408	-0.80958	0.0455908	0.422408	-0.422408	-1.01713	0.183322	-0.472789	-0.324639	-0.27695	-1.0968	1.01713	0.80958	-0.422408	-0.688864	0	-0.874551	-0.747859	1.0968	1.39295	0.80958	-1.69062	0.422408	-1.92248	-0.524401	0.874551	0	-0.0912767	1.69062	0.688864	0.137154	-0.524401	1.18412	-0.80958	0.632175	0.137154
TCGA-KO-8409	TCGA-KO-8409	0.229884	-0.229884	0.324639	0.27695	-0.229884	-0.27695	-0.0912767	0.943443	-1.39295	1.39295	1.01713	0.943443	-0.0455908	0.688864	-1.52495	-1.18412	0.943443	1.28155	0	-1.92248	-0.183322	0.422408	-0.80958	0.688864	1.52495	-0.0912767	-0.874551	0.0455908	1.28155	0.324639	0	0.137154	0.183322	-0.874551	-1.92248	-0.747859	0.27695	0.229884	1.69062	-0.472789	-0.688864	-2.36189	-0.577449	0.524401	1.39295	-0.373077	1.18412	-1.39295
TCGA-KO-8410	TCGA-KO-8410	0.27695	0.0912767	-1.0968	-2.36189	0.137154	0.27695	1.39295	0.137154	-0.422408	-0.137154	0.373077	-0.80958	0.688864	0.874551	-0.27695	-1.92248	-0.137154	0.577449	1.01713	-0.27695	1.28155	1.0968	0.874551	-0.688864	-1.92248	0.27695	1.18412	1.39295	0.524401	0.632175	-0.747859	0	-1.0968	2.36189	-0.324639	-0.137154	-0.0455908	-1.01713	-0.577449	1.52495	-1.18412	1.52495	0.373077	0	1.0968	0.472789	-0.373077	-1.18412
TCGA-KO-8411	TCGA-KO-8411	-0.874551	-0.373077	-0.229884	0.577449	-0.472789	-1.52495	1.01713	-0.874551	-1.18412	1.69062	-0.324639	-1.52495	1.92248	-0.0455908	1.39295	1.18412	-0.874551	0.183322	0.632175	0.80958	-0.577449	-0.577449	-0.422408	-0.27695	0.747859	-0.688864	-0.943443	-0.373077	-0.688864	-0.472789	-1.01713	-0.0912767	0	0.632175	0.874551	0.80958	-0.229884	-0.137154	-0.229884	-0.943443	0.27695	-1.92248	-0.0912767	-0.688864	0.688864	-0.524401	0.422408	-1.0968
TCGA-KO-8413	TCGA-KO-8413	1.18412	1.52495	-0.472789	0.324639	-0.577449	0.688864	-0.137154	1.18412	0.183322	-0.422408	1.52495	0.229884	-0.688864	1.18412	-0.183322	-0.229884	1.69062	1.18412	-0.747859	-0.80958	1.0968	1.69062	0.80958	1.39295	1.01713	1.52495	0.688864	1.69062	1.39295	0.422408	0.0912767	0.183322	-0.422408	0.874551	-1.28155	1.28155	1.52495	-0.0912767	1.52495	0.27695	-0.80958	-0.524401	0.632175	1.69062	-0.472789	1.28155	0.183322	0.183322
TCGA-KO-8414	TCGA-KO-8414	-0.373077	0.137154	-1.18412	-0.524401	0.688864	-0.0912767	0.943443	1.52495	1.0968	-0.688864	-0.577449	0.373077	-0.137154	1.52495	0.632175	-1.01713	0.874551	0.747859	-0.80958	-0.324639	0.577449	0.0455908	0.422408	1.69062	-1.01713	0.0912767	-0.80958	1.28155	0.0912767	1.92248	0.422408	-1.52495	1.28155	-1.01713	-1.18412	-0.577449	0.472789	1.18412	0.472789	-0.324639	-1.28155	-1.52495	-0.632175	0.373077	-0.688864	0.0912767	-0.137154	-0.472789
TCGA-KO-8416	TCGA-KO-8416	-1.0968	0.472789	-0.874551	0.373077	-0.874551	0.577449	-0.0455908	-0.137154	-0.80958	0.422408	0.137154	-0.472789	-0.472789	0.183322	-0.80958	-0.183322	0.27695	0.27695	-0.422408	0	-0.747859	1.52495	-0.472789	0.0912767	-0.632175	0.0455908	-0.27695	-0.943443	-0.0455908	0.183322	-0.183322	0.632175	-0.137154	-0.27695	0.183322	0.472789	0.324639	0.0912767	-0.632175	0	0.229884	0.524401	0.747859	0.577449	0.0455908	0.229884	0.0455908	0.577449
TCGA-KO-8417	TCGA-KO-8417	-0.27695	-1.52495	-0.137154	1.39295	0.373077	-1.01713	0	-0.27695	-0.472789	1.52495	-0.874551	-1.92248	-0.27695	-0.472789	0.943443	0.137154	-1.52495	-1.18412	0.137154	0.632175	-0.943443	-0.943443	0.137154	0.874551	-0.137154	-1.01713	-0.0912767	-0.422408	-1.69062	-1.0968	0.373077	-0.577449	0.577449	0.137154	1.39295	0.137154	-1.18412	-1.69062	-1.52495	-0.183322	0.0455908	-0.747859	-0.874551	-1.0968	-0.0912767	-1.39295	-0.27695	-1.69062
TCGA-3X-AAV9	TCGA-3X-AAV9	1.03643	1.64485	2.12805	-1.19182	0.125661	2.12805	0.67449	0.125661	-0.210428	1.64485	1.64485	-0.296738	0.7835	0.47704	2.12805	-0.125661	1.64485	1.03643	1.64485	-0.67449	1.03643	1.38299	0.296738	-0.210428	0.47704	1.64485	1.64485	1.38299	0.7835	1.19182	0.210428	1.19182	-0.902735	-0.38532	1.38299	-0.0417893	1.64485	1.03643	0.0417893	1.03643	0.67449	0.572968	1.38299	1.64485	0.296738	1.19182	0.125661	1.03643
TCGA-3X-AAVA	TCGA-3X-AAVA	0.38532	0.38532	0.38532	0.67449	0.902735	0.210428	-1.64485	-1.38299	-1.64485	0.47704	-0.67449	0.38532	1.19182	-0.0417893	-0.125661	1.38299	0.125661	-0.47704	-0.125661	1.19182	0.0417893	0.47704	-0.572968	-0.67449	-0.38532	-0.296738	-0.572968	0.47704	0.902735	-0.572968	-0.38532	0.902735	0.0417893	0.210428	-0.210428	0.67449	0.67449	-1.64485	-1.38299	0.902735	-0.572968	0.38532	0.572968	0.47704	-0.125661	0.210428	0.210428	0.902735
TCGA-3X-AAVB	TCGA-3X-AAVB	-0.125661	1.03643	1.38299	-1.38299	-0.902735	1.38299	0.572968	0.902735	-0.902735	0.902735	1.38299	0.210428	1.03643	0.7835	0.47704	-0.572968	-0.210428	0.125661	-0.210428	1.64485	0.38532	0.902735	0.7835	-0.0417893	-0.902735	0.902735	0.125661	0.902735	1.19182	-0.125661	-0.7835	0.0417893	2.12805	-0.296738	0.38532	0.7835	0.572968	0.902735	0.572968	2.12805	-0.47704	0.7835	1.64485	0.572968	0.0417893	0.7835	-2.12805	0.210428
TCGA-3X-AAVC	TCGA-3X-AAVC	0.0417893	0.0417893	-0.38532	0.47704	0.572968	-1.03643	0.902735	-1.64485	0.296738	-0.296738	-0.296738	-0.210428	0.38532	1.03643	-0.67449	2.12805	0.572968	0.38532	2.12805	2.12805	1.19182	0.125661	1.38299	0.67449	1.19182	1.03643	-0.67449	0.7835	-0.296738	1.38299	1.38299	-0.210428	1.19182	2.12805	1.19182	-0.125661	-0.296738	-0.67449	1.19182	0.47704	0.47704	-0.210428	-0.0417893	0.296738	-0.0417893	0.47704	-0.7835	-1.38299
TCGA-4G-AAZO	TCGA-4G-AAZO	-0.296738	-0.210428	0.125661	-0.125661	-1.64485	-1.64485	-1.38299	0.0417893	-0.296738	-0.38532	-0.38532	-0.47704	0.210428	0.902735	-0.210428	0.210428	0.38532	-0.210428	0.0417893	-1.03643	0.296738	-0.572968	2.12805	0.296738	-0.296738	0.210428	-0.296738	0.0417893	0.67449	0.125661	-1.64485	0.572968	-0.572968	0.67449	-0.38532	0.47704	0.210428	-1.38299	1.64485	-1.19182	-0.210428	-1.64485	-0.67449	-0.210428	-1.38299	0.0417893	0.572968	-0.296738
TCGA-4G-AAZT	TCGA-4G-AAZT	0.296738	0.125661	-0.572968	0.902735	-2.12805	1.19182	-0.902735	-0.125661	-0.67449	-1.19182	2.12805	1.19182	0.0417893	0.296738	-0.0417893	-1.03643	0.67449	1.38299	-1.38299	-2.12805	-0.47704	0.7835	-0.7835	-0.38532	1.38299	0.67449	-1.03643	-0.296738	0.38532	0.7835	-2.12805	2.12805	0.572968	-1.19182	-2.12805	-1.19182	0.902735	1.38299	-0.0417893	-1.38299	0.572968	-1.03643	-0.38532	0.7835	2.12805	-0.47704	1.38299	-0.7835
TCGA-W5-AA2G	TCGA-W5-AA2G	0.902735	0.210428	1.19182	-1.03643	0.38532	-0.0417893	-0.572968	0.47704	0.902735	-0.125661	0.125661	0.47704	0.47704	-1.03643	1.19182	1.19182	0.7835	0.210428	0.210428	0.125661	0.67449	0.38532	-0.125661	-0.7835	-1.03643	0.38532	0.47704	0.296738	0.572968	-0.38532	-0.125661	-1.38299	0.125661	1.38299	-1.19182	0.38532	0.0417893	-0.296738	-2.12805	0.38532	0.902735	0.210428	0.7835	0.38532	-0.210428	0.67449	0.67449	1.38299
TCGA-W5-AA2H	TCGA-W5-AA2H	2.12805	2.12805	0.0417893	1.38299	1.64485	0.7835	-0.7835	-0.210428	-1.19182	0.296738	0.0417893	-0.572968	-0.7835	0.67449	1.03643	-2.12805	2.12805	2.12805	0.67449	-1.64485	2.12805	2.12805	-0.47704	0.38532	-0.0417893	2.12805	0.0417893	1.64485	1.38299	1.64485	-1.19182	-0.125661	1.03643	-0.67449	-1.03643	-1.64485	2.12805	0.296738	-0.296738	-1.03643	-0.296738	-1.38299	-0.902735	2.12805	0.210428	2.12805	0.902735	-0.0417893
TCGA-W5-AA2I	TCGA-W5-AA2I	-2.12805	-1.19182	-1.64485	0.572968	0.0417893	-1.38299	1.64485	-0.47704	0.210428	-0.7835	0.67449	0.7835	-1.64485	-2.12805	-1.64485	-0.67449	-1.38299	-1.64485	-2.12805	-0.7835	-1.03643	-0.125661	-2.12805	1.19182	1.03643	-1.64485	-1.64485	-0.572968	-1.03643	0.902735	1.03643	1.03643	0.902735	0.296738	0.7835	-0.38532	-2.12805	1.19182	-0.47704	-2.12805	0.210428	-2.12805	-2.12805	-0.7835	0.902735	-1.03643	1.19182	-0.67449
TCGA-W5-AA2O	TCGA-W5-AA2O	1.38299	-0.67449	-0.47704	2.12805	-0.67449	-1.19182	1.19182	0.210428	2.12805	2.12805	0.210428	-0.0417893	-0.210428	-0.572968	-1.19182	1.03643	-0.125661	-0.296738	0.38532	-0.38532	-0.902735	0.0417893	-1.19182	-2.12805	0.67449	-0.47704	-0.125661	-0.7835	-0.125661	-1.38299	0.67449	-0.7835	1.64485	-0.572968	0.67449	-2.12805	0.47704	0.38532	-0.7835	-0.902735	-1.38299	-0.296738	1.03643	0.210428	1.03643	-0.125661	2.12805	0.296738
TCGA-W5-AA2Q	TCGA-W5-AA2Q	-0.67449	-1.03643	-1.03643	-0.902735	-1.03643	-0.210428	0.125661	-0.67449	0.47704	0.0417893	-2.12805	-1.64485	-1.38299	0.210428	-0.902735	-1.38299	-0.572968	-0.67449	-1.03643	0.38532	-0.7835	-1.19182	1.19182	0.47704	-2.12805	-2.12805	0.7835	-0.38532	-1.19182	-1.64485	-0.902735	-0.67449	-1.64485	-0.210428	-0.296738	1.38299	-1.19182	-0.210428	1.38299	-0.296738	-0.7835	0.67449	-1.03643	-1.38299	-0.67449	-0.902735	-0.47704	-0.210428
TCGA-W5-AA2R	TCGA-W5-AA2R	0.7835	1.38299	1.03643	-0.0417893	0.296738	-0.572968	-1.03643	0.67449	1.64485	-0.67449	1.03643	-0.38532	-0.0417893	-0.38532	1.64485	0.0417893	0.296738	0.47704	0.572968	0.572968	1.64485	1.19182	0.38532	0.210428	0.38532	1.38299	-0.210428	1.19182	1.03643	1.03643	-1.03643	-1.19182	-0.210428	0.902735	-0.47704	1.19182	1.03643	0.125661	-1.19182	-1.64485	-0.125661	-0.902735	1.19182	1.19182	-0.902735	1.64485	-0.572968	-0.47704
TCGA-W5-AA2T	TCGA-W5-AA2T	-1.03643	-0.7835	-1.38299	1.19182	2.12805	-0.47704	-0.125661	-2.12805	-1.38299	-0.210428	-0.7835	-0.67449	-0.67449	-1.19182	-1.03643	-0.7835	-0.7835	0.296738	-0.572968	-0.47704	-0.572968	-1.03643	0.125661	-1.64485	-0.210428	-1.19182	0.296738	-1.03643	-0.7835	0.572968	0.902735	0.296738	0.47704	0.38532	-1.64485	-0.67449	-0.902735	2.12805	-0.38532	0.296738	-0.902735	-0.0417893	-1.64485	-1.03643	0.7835	-1.19182	-0.296738	-1.64485
TCGA-W5-AA2U	TCGA-W5-AA2U	-0.38532	-0.38532	-0.0417893	-0.572968	1.03643	-0.38532	-0.296738	-0.902735	-0.38532	-0.572968	0.572968	0.296738	-0.572968	0.0417893	0.0417893	0.125661	1.03643	1.64485	0.7835	0.67449	0.902735	0.210428	0.902735	-1.38299	0.902735	-0.0417893	-0.38532	0.125661	-0.67449	0.0417893	0.38532	-1.03643	0.210428	0.7835	-0.7835	-0.296738	-0.572968	0.572968	-0.210428	-0.67449	0.125661	0.47704	0.210428	-0.47704	-0.38532	-0.296738	-0.38532	0.7835
TCGA-W5-AA2W	TCGA-W5-AA2W	-0.902735	-1.64485	0.47704	1.64485	1.38299	0.0417893	0.210428	1.38299	0.38532	0.572968	-1.19182	-0.7835	-0.296738	0.572968	0.125661	0.572968	0.0417893	-0.572968	-0.67449	1.38299	0.47704	-0.210428	0.47704	0.7835	0.210428	-0.38532	-0.47704	0.572968	-0.0417893	0.47704	1.19182	-1.64485	-0.47704	0.572968	1.64485	-0.210428	-0.38532	-2.12805	0.47704	0.125661	0.7835	-0.38532	0.125661	-0.125661	-0.7835	-0.210428	-1.03643	-0.38532
TCGA-W5-AA2X	TCGA-W5-AA2X	-0.7835	-1.38299	-1.19182	1.03643	-1.38299	-0.902735	1.38299	1.64485	1.03643	1.38299	0.296738	-0.902735	1.38299	-0.67449	1.38299	-0.47704	-2.12805	-2.12805	-1.64485	0.47704	-1.38299	-1.38299	-1.64485	0.572968	0.296738	0.125661	-0.0417893	-2.12805	-1.38299	-2.12805	1.64485	-2.12805	1.38299	0.125661	2.12805	-1.03643	-1.03643	-0.572968	0.125661	-0.210428	-0.67449	-0.67449	-1.38299	-1.19182	1.64485	-1.38299	0.0417893	2.12805
TCGA-W5-AA2Z	TCGA-W5-AA2Z	1.19182	-0.0417893	-0.125661	-0.67449	-0.38532	0.572968	-0.0417893	-0.7835	1.38299	0.67449	-0.572968	0.902735	-2.12805	1.64485	-0.38532	-0.210428	-0.38532	-0.7835	0.296738	0.210428	-0.67449	-0.47704	1.64485	-0.902735	-0.572968	-0.210428	1.38299	0.38532	-0.210428	-1.19182	-1.38299	-0.296738	-0.125661	-1.64485	-0.125661	0.210428	-0.47704	-0.0417893	1.03643	0.7835	0.296738	1.19182	0.47704	-0.38532	0.125661	0.296738	-0.902735	0.572968
TCGA-W5-AA30	TCGA-W5-AA30	0.67449	0.67449	0.210428	-0.38532	0.47704	0.296738	0.296738	-0.296738	-0.0417893	-0.0417893	0.47704	-1.03643	-0.902735	1.38299	0.296738	-0.0417893	-0.0417893	0.572968	1.38299	1.03643	0.210428	0.572968	-0.38532	-0.296738	-0.7835	0.47704	0.67449	0.67449	0.210428	0.67449	0.7835	-0.0417893	0.67449	0.0417893	0.572968	0.0417893	0.125661	0.210428	0.210428	-0.125661	-1.19182	-0.47704	0.38532	0.67449	0.38532	0.572968	-1.19182	-0.902735
TCGA-W5-AA31	TCGA-W5-AA31	0.125661	0.7835	0.296738	-2.12805	-0.7835	0.67449	0.0417893	0.38532	0.572968	-0.902735	-0.125661	-1.38299	-0.125661	0.125661	0.572968	-1.19182	-0.902735	-0.902735	0.125661	-0.572968	-0.296738	-0.67449	0.0417893	-1.19182	-1.38299	0.0417893	1.19182	-0.210428	-0.38532	-0.7835	0.125661	-0.38532	-1.03643	1.03643	1.03643	1.64485	-0.125661	-0.47704	0.67449	1.38299	1.03643	0.125661	-0.572968	-0.0417893	-2.12805	0.38532	0.296738	0.0417893
TCGA-W5-AA33	TCGA-W5-AA33	0.210428	0.572968	0.67449	-0.47704	-0.0417893	0.125661	0.7835	-0.572968	0.7835	0.210428	0.7835	-2.12805	-0.38532	-0.47704	0.902735	-1.64485	1.38299	0.902735	0.902735	-0.0417893	1.38299	1.03643	1.03643	0.125661	-1.64485	0.7835	0.572968	1.03643	0.47704	0.38532	-0.210428	-0.572968	-0.296738	1.19182	-0.0417893	0.572968	0.7835	0.0417893	-0.572968	-0.38532	-1.64485	1.38299	0.902735	1.03643	-1.64485	0.902735	-1.64485	-0.572968
TCGA-W5-AA34	TCGA-W5-AA34	-0.0417893	1.19182	-0.902735	0.296738	-0.125661	-0.7835	-0.47704	-1.03643	0.67449	0.125661	-1.38299	1.03643	-1.19182	-1.38299	0.38532	-0.38532	1.19182	0.7835	-0.902735	-1.19182	0.125661	0.296738	-0.902735	-0.47704	0.7835	-0.125661	0.38532	-0.902735	0.296738	-0.296738	-0.67449	0.67449	0.38532	-2.12805	-1.38299	-0.902735	0.38532	-0.7835	-0.902735	-0.0417893	-2.12805	1.64485	0.0417893	0.125661	0.47704	-0.0417893	0.47704	0.47704
TCGA-W5-AA36	TCGA-W5-AA36	-0.47704	0.296738	-0.210428	0.7835	-0.47704	0.38532	-2.12805	0.7835	-0.47704	-1.03643	-0.47704	0.572968	0.125661	-1.64485	0.210428	0.38532	-0.296738	0.0417893	-0.7835	-1.38299	-0.38532	-0.296738	-1.38299	2.12805	1.64485	-0.67449	-0.902735	-0.47704	0.125661	-1.03643	0.0417893	1.38299	0.296738	-1.03643	-0.902735	-0.572968	-0.0417893	-1.19182	-1.03643	0.210428	1.64485	-1.19182	-0.125661	0.0417893	0.572968	-0.38532	1.03643	-1.19182
TCGA-W5-AA38	TCGA-W5-AA38	-1.19182	-0.572968	-0.296738	0.38532	-0.572968	-0.67449	0.38532	2.12805	-0.125661	-1.64485	0.902735	1.64485	-0.47704	2.12805	-0.296738	0.47704	-1.03643	-1.19182	-0.47704	-0.902735	-0.210428	-0.38532	-0.210428	1.38299	2.12805	-0.902735	-1.19182	-1.19182	-0.47704	-0.67449	-0.0417893	0.7835	-0.0417893	-0.7835	0.125661	-0.7835	0.296738	0.67449	2.12805	-0.7835	2.12805	-0.572968	-0.7835	-0.296738	1.19182	-0.572968	0.7835	-0.125661
TCGA-W5-AA39	TCGA-W5-AA39	-0.572968	-0.296738	-2.12805	-1.64485	-0.296738	-2.12805	2.12805	-0.38532	-2.12805	-2.12805	1.19182	0.125661	2.12805	-0.7835	-2.12805	-0.902735	-1.64485	1.19182	-0.296738	0.902735	-1.83391	-1.64485	-0.67449	1.64485	0.572968	0.296738	-2.12805	-0.67449	-2.12805	0.210428	0.47704	-0.47704	-2.12805	1.64485	0.210428	-1.38299	-1.64485	1.64485	-0.125661	-0.572968	0.38532	0.0417893	-0.47704	-2.12805	-0.296738	-2.12805	0.38532	-2.12805
TCGA-YR-A95A	TCGA-YR-A95A	1.64485	-0.125661	-0.7835	-0.296738	0.210428	-0.125661	-0.210428	-1.19182	-0.7835	1.03643	0.38532	-0.125661	1.64485	-0.296738	-0.47704	1.64485	-0.47704	-0.125661	-0.0417893	-0.125661	-0.0417893	-0.0417893	-1.03643	0.902735	-0.47704	-0.7835	-1.38299	-0.0417893	-0.902735	0.296738	0.296738	0.210428	-1.38299	0.47704	-0.67449	1.03643	-0.67449	0.47704	-1.64485	-0.47704	-0.38532	-0.7835	-0.296738	-0.67449	-1.19182	-0.7835	-0.210428	-1.03643
TCGA-ZH-A8Y1	TCGA-ZH-A8Y1	-1.64485	-0.902735	0.572968	0.0417893	-1.19182	1.03643	-0.67449	0.296738	1.19182	0.7835	-0.902735	0.0417893	-1.03643	0.38532	-0.572968	0.7835	0.210428	-0.0417893	0.47704	0.296738	-0.125661	-0.7835	0.572968	0.0417893	-0.67449	-0.572968	1.03643	-1.64485	-0.572968	-0.0417893	-0.296738	-0.902735	-1.19182	-1.38299	0.296738	0.296738	-0.210428	-0.902735	0.38532	0.572968	0.0417893	0.902735	0.296738	-0.572968	-1.03643	0.125661	-0.67449	0.38532
TCGA-ZH-A8Y4	TCGA-ZH-A8Y4	-0.210428	-2.12805	1.64485	0.210428	0.7835	-0.296738	-0.38532	1.19182	0.0417893	-1.38299	-1.03643	1.38299	0.902735	-0.210428	-0.7835	0.902735	-0.67449	-1.03643	-0.38532	0.7835	-1.19182	-0.902735	-0.0417893	-0.125661	0.0417893	-1.03643	-0.7835	-0.125661	1.64485	-0.902735	0.572968	0.125661	-0.38532	-0.902735	-0.572968	0.125661	-0.7835	-0.38532	-0.67449	0.0417893	1.38299	-0.125661	-0.210428	-0.902735	-0.572968	-0.67449	1.64485	0.67449
TCGA-ZH-A8Y5	TCGA-ZH-A8Y5	-1.38299	-0.47704	-0.67449	-0.210428	0.67449	0.902735	0.47704	-0.0417893	0.125661	-0.47704	-1.64485	-1.19182	0.572968	-0.902735	-1.38299	-0.296738	-1.19182	-1.38299	-1.19182	-0.296738	-1.83391	-2.12805	0.67449	-1.03643	-1.19182	-1.38299	0.210428	-1.38299	-1.64485	-0.47704	-0.47704	0.47704	-0.67449	-0.125661	0.47704	2.12805	-1.38299	0.7835	0.296738	0.67449	-1.03643	0.296738	-1.19182	-1.64485	-0.47704	-1.64485	-1.38299	0.125661
TCGA-ZH-A8Y8	TCGA-ZH-A8Y8	0.572968	0.47704	0.902735	0.125661	-0.210428	0.47704	-1.19182	1.03643	-1.03643	0.38532	-0.0417893	0.67449	0.296738	1.19182	0.7835	0.296738	0.902735	-0.38532	1.03643	0.0417893	0.572968	1.64485	0.210428	-0.572968	0.125661	0.572968	0.902735	0.210428	0.0417893	-0.210428	-0.572968	0.38532	-0.7835	-0.0417893	0.0417893	-0.47704	1.19182	-0.125661	0.902735	1.19182	-0.0417893	1.03643	0.67449	0.902735	0.67449	1.03643	-0.125661	1.19182
TCGA-ZU-A8S4	TCGA-ZU-A8S4	0.47704	0.902735	0.7835	-0.7835	1.19182	1.64485	1.03643	0.572968	-0.572968	1.19182	-0.210428	2.12805	0.67449	-0.125661	0.67449	0.67449	0.47704	0.67449	1.19182	-0.210428	0.7835	0.67449	-0.296738	1.03643	-0.125661	1.19182	2.12805	2.12805	2.12805	2.12805	2.12805	1.64485	0.7835	-0.47704	0.902735	0.902735	1.38299	-1.03643	0.7835	1.64485	1.19182	2.12805	2.12805	1.38299	1.38299	1.38299	-0.0417893	1.64485
TCGA-18-3406	TCGA-18-3406	1.26885	2.07268	-0.49235	0.141291	-0.505108	0.630925	0.715731	-1.50399	-1.90964	1.09867	0.442086	0.146982	2.18059	0.399008	0.435883	1.73272	2.70935	3.05546	-1.17386	1.40658	1.30759	1.53986	0.0620013	-0.198445	1.40658	0.256256	1.08843	-0.644732	1.06828	-0.498719	-2.02667	1.94574	-3.05546	0.886625	1.02923	0.326799	1.68424	0.590201	-0.0902483	-0.350661	-0.895001	0.991691	1.16272	-0.198445	1.68424	0.411237	-0.303121	-0.870056
TCGA-18-3408	TCGA-18-3408	1.61821	1.21998	1.29446	-0.0620013	-0.624066	-0.399008	-0.164087	-3.05546	-3.05546	1.63943	-0.227256	-3.05546	1.57782	-0.87831	0.25044	1.8441	1.14085	1.20821	1.68424	0.350661	0.399008	0.658663	-0.596918	0.570204	1.23192	-0.651681	1.21998	0.273759	0.630925	-0.530875	-1.23192	0.829641	-1.8141	1.16272	-0.204194	0.550433	1.18516	-1.15172	-1.55856	-0.679803	1.98458	-0.291346	0.861861	-1.45356	-0.775233	0.49235	-0.411237	-1.4219
TCGA-18-3409	TCGA-18-3409	-0.338706	0.54389	0.209949	-0.665676	-0.221479	2.12355	-1.55856	-0.209949	-0.198445	-0.737737	0.813851	-0.929155	-0.320862	-1.09867	0.991691	1.20821	1.01028	1.52168	-1.01028	0.479672	-0.291346	0.895001	-0.118568	-0.23304	-0.486001	0.309024	0.0620013	-0.0281681	1.18516	-0.837615	-1.55856	0.806031	-0.982522	0.54389	-0.837615	2.41511	0.853723	1.17386	-1.00094	2.18059	-0.911945	0.175516	1.34841	-0.0394403	-0.870056	0.813851	-1.73272	-0.0620013
TCGA-18-3410	TCGA-18-3410	0.0563585	0.837615	-0.694067	1.34841	0.54389	-0.54389	0.658663	0.362667	-0.760106	-1.40658	-1.08843	-0.760106	-0.0281681	-0.775233	0.0056329	1.14085	0.737737	1.02923	0.175516	1.87586	1.68424	0.530875	-0.186968	1.36252	2.02667	2.18059	0.467071	1.17386	0.837615	1.01028	1.23192	0.511517	0.955498	-0.563589	0.374725	0.752608	0.737737	0.181239	-0.665676	-0.658663	-1.3916	-0.590201	0.644732	0.350661	-0.314938	0.537371	-0.0620013	1.1966
TCGA-18-3411	TCGA-18-3411	0.0620013	0.806031	-0.141291	1.01028	-1.59769	-0.209949	1.87586	-0.338706	0.87831	1.20821	1.48676	0.0732929	0.672723	-0.169799	-0.23304	1.8141	0.630925	0.806031	-0.806031	1.09867	0.708473	0.25044	-0.845641	-0.0620013	1.16272	0.0168994	0.87831	-1.03885	1.3916	0.0620013	-0.314938	1.17386	0.221479	-0.181239	0.964428	-1.13012	1.04856	-0.964428	-0.314938	-0.204194	0.570204	0.326799	1.28155	-0.0959057	-0.135603	0.590201	-0.813851	-0.837615
TCGA-18-3412	TCGA-18-3412	-1.29446	0.23304	-0.665676	0.332746	-1.0783	0.320862	1.1966	-2.32215	-0.821721	-0.011266	0	1.01971	1.94574	0.537371	2.32215	1.63943	-1.06828	-0.845641	-0.550433	1.66142	-0.238832	0.0620013	-0.723028	-0.0845939	0.374725	-0.694067	1.40658	-0.279612	0.209949	-1.00094	-0.806031	1.15172	0.630925	0.903441	1.73272	-2.53527	0.0563585	-0.610436	-0.399008	-0.853723	1.20821	0.0902483	0.273759	-0.886625	0.15838	-0.267916	1.06828	-0.630925
TCGA-18-3415	TCGA-18-3415	0.0959057	0.895001	0.279612	0.946644	-0.617237	0.617237	0.672723	0.630925	0.0732929	1.59769	0.067646	0.903441	2.12355	-0.285474	0.374725	1.53986	0.356657	0.537371	1.66142	0.0902483	0.386838	0.511517	-0.175516	1.06828	1.90964	-0.309024	1.73272	0.129921	0.399008	0.730363	-0.238832	1.50399	-1.01028	-0.837615	0.637813	0.473362	0.423528	0.454543	-0.112897	-0.291346	0.806031	1.0783	0.181239	-0.175516	0.454543	0.152679	0.374725	-0.530875
TCGA-18-3416	TCGA-18-3416	0.610436	1.04856	-1.17386	-1.15172	0.530875	-2.32215	0.87831	-0.473362	-1.50399	0.460798	-2.12355	0.563589	0.708473	0.0168994	0.209949	0.118568	1.28155	1.4219	0.460798	0.550433	0.829641	0.368689	0.790538	0.964428	0.679803	1.05837	0.955498	2.70935	1.09867	2.70935	-0.570204	-1.28155	0.715731	-0.169799	1.17386	0.991691	0.937863	-2.24576	-0.617237	-1.45356	-0.679803	-1.15172	1.11951	1.06828	0.505108	1.1966	0.955498	-0.517948
TCGA-18-3417	TCGA-18-3417	-0.701252	0.0845939	1.66142	0.423528	-1.00094	2.53527	-0.570204	0.0959057	0.0902483	-0.135603	1.46996	0.303121	-0.344677	-1.75856	-0.617237	1.40658	0.326799	0.23304	-0.920516	-0.0732929	0.297228	0.152679	-1.15172	-2.41511	0.25044	-0.0450782	-1.8141	-0.442086	0.181239	-0.350661	-0.273759	1.78564	0.175516	-1.08843	1.06828	1.78564	0.221479	0.829641	-1.18516	1.23192	1.11951	1.50399	0.550433	-0.386838	0.198445	-0.49235	0.964428	-0.0225334
TCGA-18-3419	TCGA-18-3419	0.344677	0.737737	-1.04856	-0.806031	0.821721	-1.34841	0.454543	-0.344677	0.204194	-0.186968	-1.3916	-1.8441	-1.18516	1.0783	1.28155	0.991691	-0.870056	-0.686917	-0.291346	1.14085	0.129921	-0.244632	0.291346	0.806031	0.54389	0.0225334	-0.49235	0.192704	0.267916	0.405115	0.929155	0.326799	-0.679803	-0.405115	-0.326799	-0.0732929	0.238832	1.63943	0.374725	-0.861861	0.530875	-0.356657	0.23304	0.0563585	0.285474	0.221479	0.760106	0.0450782
TCGA-18-3421	TCGA-18-3421	-0.067646	0.782862	0.344677	2.18059	0.227256	-0.0563585	2.53527	-1.8141	1.01028	2.32215	-0.303121	1.73272	-0.911945	0.0225334	0.708473	1.87586	0.596918	0.25044	-0.782862	0.530875	-0.101566	1.06828	-0.49235	-0.244632	2.70935	-1.01028	-0.169799	0.309024	0.473362	0.186968	0.273759	2.07268	-0.227256	-1.70798	0.603663	-2.32215	0.175516	0.563589	-0.350661	-0.0338037	-0.067646	0.0789421	0.946644	-0.760106	1.05837	-0.314938	-0.181239	0.332746
TCGA-18-4721	TCGA-18-4721	0.524401	0.537371	0.644732	-0.198445	-0.399008	0.25044	-1.90964	0.423528	-0.0620013	-1.33455	-1.24404	0.723028	-0.135603	0.829641	0.644732	1.11951	1.30759	1.04856	2.70935	0.886625	0.937863	0.524401	1.30759	1.33455	0.204194	0.583509	0.0902483	1.66142	1.01028	1.01971	0.118568	-0.368689	0.338706	0.861861	1.78564	1.13012	1.20821	0.198445	0.672723	-0.067646	1.78564	-0.285474	1.02923	0.745152	-0.730363	1.13012	0.204194	-0.903441
TCGA-18-5592	TCGA-18-5592	-1.75856	-1.01028	2.07268	0.279612	-0.0789421	-1.23192	0.603663	0.209949	0.806031	0.498719	0.0563585	-1.46996	0.870056	-0.715731	-1.15172	-0.782862	-0.563589	-0.895001	0.067646	-0.0789421	-0.946644	-1.0783	-0.708473	0.708473	-0.701252	-0.837615	0.911945	-1.00094	-0.454543	0.708473	-0.291346	-1.59769	0.279612	-1.36252	-0.596918	-0.798261	-0.845641	0.011266	-1.40658	-0.279612	0.0225334	-0.279612	-0.955498	-0.920516	-0.596918	-0.644732	-0.338706	-0.101566
TCGA-18-5595	TCGA-18-5595	-1.53986	-2.07268	-0.556999	1.43755	1.70798	-0.829641	1.3916	-2.07268	-0.0959057	0.473362	-1.68424	0.15838	1.46996	-0.386838	-0.745152	-0.448306	-1.8441	-1.75856	-1.26885	0.920516	-1.59769	-1.34841	-0.204194	-0.423528	0.0902483	-1.70798	-1.05837	-1.68424	-1.40658	-1.3916	0.630925	-0.374725	1.59769	0.454543	1.23192	-0.279612	-1.45356	-1.43755	-1.61821	-0.338706	0.964428	-0.467071	-0.596918	-1.61821	-0.350661	-1.11951	0.723028	-0.23304
TCGA-21-1071	TCGA-21-1071	-0.473362	0.285474	0.460798	0.87831	1.36252	-0.297228	-0.291346	-0.853723	-0.603663	0.991691	0.0620013	-0.356657	2.07268	-0.0168994	-0.49235	0.806031	-0.011266	-0.524401	0.473362	-0.152679	-0.0789421	-0.845641	0.0168994	0.991691	0.737737	-0.392915	0.837615	-0.723028	0.141291	-0.112897	0.911945	-0.798261	-0.955498	1.90964	1.21998	-0.775233	0.209949	-0.285474	0.0902483	1.16272	-0.423528	0.87831	0.0959057	-0.610436	1.57782	-0.112897	1.15172	0.314938
TCGA-21-1072	TCGA-21-1072	-0.617237	-0.423528	-0.0845939	-0.0450782	0.262082	-1.30759	0.0056329	0.141291	-0.672723	0.920516	0.644732	-0.392915	1.00094	-0.813851	-0.686917	0.350661	-0.603663	-0.760106	-0.392915	-0.146982	-0.775233	-1.55856	-0.164087	2.24576	0.0789421	-1.02923	-0.279612	-0.0959057	-0.405115	-0.861861	-0.118568	-0.813851	-0.0959057	2.12355	0.853723	1.94574	-0.181239	-0.556999	-0.362667	-0.141291	-0.737737	-0.0959057	-0.537371	-1.08843	0.49235	-0.829641	-2.24576	-0.326799
TCGA-21-1075	TCGA-21-1075	1.02923	-1.32095	0.853723	1.87586	0.911945	-1.8141	0.694067	-1.57782	-0.505108	2.24576	-1.4219	1.4219	0.937863	-1.90964	-1.94574	1.28155	-1.08843	-1.17386	0.87831	0.955498	-1.73272	-1.75856	-1.90964	0.0789421	0.982522	-2.53527	0.423528	-1.34841	-1.75856	-2.70935	0.460798	-1.08843	0.198445	0.644732	2.18059	-0.767648	-1.28155	-0.775233	-1.94574	-1.50399	0.853723	-0.297228	-1.09867	-2.41511	0.911945	-2.12355	0.624066	-1.01971
TCGA-21-1076	TCGA-21-1076	1.05837	1.73272	0.708473	-0.221479	-0.169799	0.570204	-0.991691	-0.845641	-0.964428	0.175516	-0.0394403	-1.02923	-0.0845939	2.24576	1.26885	0.775233	0.870056	1.37691	0.955498	0.0507176	2.32215	2.18059	2.32215	-1.24404	-0.164087	1.61821	0.344677	0.374725	2.70935	1.21998	-0.0394403	0.0056329	-0.146982	-0.15838	-0.417375	-0.0168994	2.18059	-0.399008	2.02667	0.227256	-0.454543	0.672723	1.63943	1.50399	0.186968	2.32215	-1.14085	0.135603
TCGA-21-1077	TCGA-21-1077	0.651681	0.326799	0.181239	0.886625	-0.550433	0.152679	-0.637813	0.417375	-0.405115	0.752608	-0.146982	-0.303121	1.03885	0.0056329	-0.169799	0.701252	-0.279612	-0.112897	-0.227256	0.821721	0.21571	0.238832	-1.05837	-0.964428	0.895001	-0.442086	1.01028	-0.209949	-0.10723	-0.920516	-0.192704	-0.152679	-0.570204	-0.49235	1.87586	0.338706	0.429697	0.209949	-0.448306	0.467071	2.12355	0.920516	0.332746	-0.101566	-0.0563585	0.23304	0.0338037	-0.644732
TCGA-21-1078	TCGA-21-1078	-1.45356	-2.12355	-2.18059	-0.0056329	-2.07268	-1.01971	-1.8441	-1.94574	-1.01971	-0.644732	1.94574	-2.02667	-0.651681	1.59769	-1.78564	0.362667	-1.21998	-1.4219	-0.570204	-0.658663	-1.68424	-1.94574	0.362667	-0.658663	-0.186968	-1.68424	-0.362667	-1.48676	-1.48676	-3.05546	-2.32215	0.737737	-1.32095	1.01028	-1.33455	-0.630925	-1.10903	-0.21571	-0.821721	-1.4219	-0.380774	0.267916	-1.20821	-2.12355	-1.43755	-1.61821	-0.267916	-0.596918
TCGA-21-1079	TCGA-21-1079	0.129921	0.603663	1.4219	0.0168994	0.448306	1.02923	0.955498	1.14085	-0.362667	1.33455	1.08843	0.350661	-0.356657	0.273759	0.630925	0.273759	-0.644732	-0.665676	-1.66142	-1.29446	-0.0563585	-1.98458	1.43755	0.730363	0.429697	-0.524401	0.658663	-0.0507176	-0.596918	-0.617237	0.135603	0.694067	-0.829641	1.04856	-0.0056329	0.806031	-0.320862	-0.374725	1.03885	1.61821	0.25044	3.05546	-0.0620013	-0.845641	0.955498	-0.760106	-1.46996	-0.141291
TCGA-21-1080	TCGA-21-1080	-0.737737	-0.146982	-0.550433	-0.775233	0.929155	-0.806031	1.53986	0.737737	1.04856	0.118568	-0.141291	0.837615	-0.15838	0.583509	0.870056	0.344677	-0.0563585	-0.563589	-1.18516	1.26885	-0.737737	-0.10723	0.164087	0.314938	-2.53527	-0.448306	0	0.686917	0.0056329	0.141291	-0.686917	-0.590201	-0.262082	1.01971	0.0225334	-3.05546	-0.129921	1.50399	0.590201	-1.01028	0.479672	-1.05837	-0.101566	-0.141291	0.730363	-0.0845939	-0.806031	-1.63943
TCGA-21-1081	TCGA-21-1081	-0.679803	-0.686917	0.556999	-0.617237	1.21998	0.411237	-0.0281681	0.570204	-0.227256	-0.617237	0.886625	0.0959057	1.63943	-1.01971	0.745152	-0.679803	-0.920516	-1.8441	0.21571	0.991691	-0.798261	-1.8441	-0.745152	-0.386838	-2.70935	-0.279612	-0.0845939	-0.760106	-0.982522	-1.26885	-0.198445	-1.73272	1.0783	-0.320862	-0.141291	0.011266	-0.505108	-1.08843	-1.25635	0.164087	1.36252	0.380774	-0.454543	-0.570204	-1.23192	-1.01028	0.467071	1.45356
TCGA-21-1082	TCGA-21-1082	-0.141291	0.15838	-0.175516	1.08843	0.152679	0.386838	1.29446	-0.152679	-0.853723	-0.314938	-0.417375	0.813851	-1.37691	0.486001	0.49235	-1.75856	-0.0845939	-0.169799	-0.350661	-0.596918	0.637813	0.344677	-0.630925	0.101566	0.760106	0.285474	-0.152679	0.760106	0.356657	0.146982	0.694067	0.644732	-0.291346	0.460798	0.537371	0.0959057	0.54389	-0.0902483	-0.624066	-0.164087	0.49235	-0.112897	-0.0168994	0.511517	0.806031	0.448306	1.05837	-0.603663
TCGA-21-1083	TCGA-21-1083	-0.356657	1.63943	-1.1966	1.55856	-0.511517	-0.0338037	-0.0563585	-0.537371	0.511517	-1.25635	-0.617237	-0.54389	0.118568	1.01971	0.837615	0.679803	0.829641	0.285474	-0.658663	1.11951	0.991691	-0.49235	0.679803	0.775233	0.964428	0.399008	0.135603	0.550433	0.708473	1.3916	0.435883	0.303121	0.665676	-0.537371	-0.209949	-1.01971	0.285474	0.129921	0.701252	-0.0902483	-0.101566	-0.0732929	0.101566	0.0507176	-0.486001	0.344677	1.37691	-0.273759
TCGA-21-5782	TCGA-21-5782	0.498719	-1.55856	-1.01971	-0.152679	-0.886625	1.28155	-0.262082	0.679803	2.32215	1.34841	1.32095	0.429697	-0.665676	-0.256256	0.267916	-2.41511	-0.752608	-0.679803	-0.49235	-0.570204	-0.0450782	-0.423528	-0.399008	0.603663	-0.273759	-0.067646	-0.435883	0.356657	-0.665676	0.344677	-0.386838	1.01971	0.386838	-1.68424	0.665676	-0.417375	-0.617237	0.617237	0.911945	1.26885	1.66142	0.338706	-0.429697	0.630925	-0.903441	-0.279612	0.806031	0.362667
TCGA-21-5783	TCGA-21-5783	-0.537371	-0.537371	-0.505108	-0.362667	1.8441	0.782862	0.332746	-1.05837	1.20821	0.517948	0.651681	0.829641	-0.701252	-1.18516	0.368689	-0.209949	-0.498719	-0.903441	-0.21571	0.386838	-0.498719	-0.767648	0.198445	-0.651681	-0.730363	-0.563589	0.665676	-0.530875	-0.937863	-1.37691	1.48676	-0.576844	1.02923	1.45356	-0.672723	-0.011266	-0.982522	-0.955498	-0.964428	1.50399	-1.1966	1.09867	-0.870056	-0.806031	-0.708473	-0.737737	-0.853723	1.59769
TCGA-21-5784	TCGA-21-5784	1.24404	0.244632	1.87586	-0.256256	-1.25635	1.09867	-2.18059	0.0168994	-1.98458	-0.517948	1.09867	2.41511	0.730363	-0.326799	-0.25044	0.386838	-0.0338037	0.644732	-0.737737	-1.70798	-0.417375	1.4219	-0.87831	-1.10903	0.617237	0.332746	-1.50399	-0.0394403	0.511517	0.0789421	-1.68424	1.55856	-2.07268	-0.845641	-0.338706	0.405115	0.845641	1.05837	-0.0563585	-0.821721	1.8441	0.244632	0.524401	0.596918	0.011266	0.279612	0.21571	0.87831
TCGA-21-5786	TCGA-21-5786	0.101566	-0.386838	0.152679	-0.715731	-0.813851	0.204194	0.530875	-0.54389	0.338706	0.435883	0.903441	-0.399008	-0.227256	-1.52168	-0.164087	-1.08843	-1.34841	-1.37691	0.556999	0.679803	-0.118568	-0.813851	-0.937863	-0.0789421	0.291346	-0.21571	0.596918	-0.23304	-0.644732	-0.141291	0.790538	-0.164087	1.52168	1.55856	-0.617237	0	0.0845939	1.45356	-0.563589	0.775233	-0.590201	1.8141	-0.285474	-0.411237	1.15172	-0.273759	-0.118568	0.596918
TCGA-21-A5DI	TCGA-21-A5DI	-1.3916	-0.679803	-1.14085	0.25044	-0.209949	0.870056	0.0168994	-0.715731	-1.73272	1.15172	0.596918	1.24404	-0.0225334	-0.423528	-2.32215	0.895001	-1.61821	-2.12355	-0.946644	-0.314938	-0.511517	-1.08843	0.146982	0.164087	-0.209949	-1.43755	-1.87586	-0.356657	-1.70798	0.244632	0.576844	1.01028	0.227256	0.303121	-0.0338037	0.517948	-1.70798	-0.679803	0.498719	1.78564	0.752608	0.821721	-1.57782	-1.26885	0.630925	-1.75856	-1.75856	0.0225334
TCGA-22-0940	TCGA-22-0940	0.309024	1.01028	-0.112897	1.26885	-0.152679	1.36252	-0.556999	-0.0902483	-0.715731	-0.991691	1.55856	-0.256256	-0.590201	0.362667	0.297228	1.24404	1.33455	1.61821	-0.903441	1.98458	1.63943	0.87831	0.637813	-0.813851	1.73272	0.651681	0.752608	0.576844	1.57782	1.61821	0.15838	1.14085	-0.486001	1.63943	0.350661	-0.637813	0.920516	0.886625	0.279612	0.417375	-0.0959057	1.06828	0.537371	0.903441	0.350661	0.870056	-0.723028	1.40658
TCGA-22-0944	TCGA-22-0944	2.07268	-1.03885	0.498719	1.33455	-1.10903	-0.603663	1.50399	1.26885	-0.498719	0.15838	0.0168994	0.486001	1.50399	1.94574	-2.18059	0.737737	-0.723028	-0.946644	0.442086	-0.0394403	-0.129921	-1.01028	1.70798	0.630925	0.146982	-1.24404	-1.03885	-1.57782	-1.26885	-0.845641	-0.0338037	0.0394403	1.4219	0.701252	1.08843	-0.285474	-1.55856	-1.78564	1.23192	0.320862	-0.169799	0.356657	-1.33455	-1.40658	0.821721	-1.37691	0.54389	-1.75856
TCGA-22-1000	TCGA-22-1000	1.11951	1.46996	0.238832	-1.46996	0.630925	1.87586	-0.760106	0.853723	-1.25635	-0.435883	0.610436	-1.45356	0.112897	0.775233	1.59769	0.637813	1.15172	1.13012	-0.297228	0.164087	1.23192	1.48676	0.267916	-1.43755	-1.4219	1.26885	-0.303121	0.861861	1.8441	0.550433	-1.87586	1.37691	-1.68424	-0.0450782	-1.37691	0.911945	2.02667	1.1966	0.362667	1.53986	-0.399008	0.701252	1.40658	1.40658	-0.54389	1.59769	-0.537371	0.405115
TCGA-22-1002	TCGA-22-1002	1.17386	-0.141291	-1.46996	-0.429697	-0.309024	1.57782	-0.10723	0.344677	0.679803	-0.537371	1.61821	-0.279612	0.0056329	-0.146982	0.479672	0.603663	-0.486001	0.227256	-0.837615	-0.806031	-0.186968	0.429697	0.332746	-0.982522	-0.498719	0.767648	0.186968	-0.0168994	-0.175516	-0.730363	-0.760106	-0.0338037	-0.920516	0.10723	-0.651681	-0.0620013	0.829641	1.13012	0.665676	-0.49235	-0.338706	1.01028	0.760106	0.442086	-0.658663	0.118568	-0.479672	-0.238832
TCGA-22-1005	TCGA-22-1005	1.48676	1.02923	-1.0783	-1.10903	-1.28155	0.955498	-1.78564	1.13012	-0.782862	-1.08843	0.991691	-0.861861	-0.813851	1.98458	0.790538	0.473362	1.59769	1.55856	-0.752608	-0.782862	1.33455	1.8141	0.429697	-1.28155	0.326799	1.59769	0.124242	1.68424	0.937863	1.68424	-1.48676	0.309024	-1.52168	0.0394403	-1.87586	1.15172	1.61821	0.164087	0.644732	0.198445	-1.55856	0.0168994	0.479672	2.32215	-0.0394403	1.61821	-0.658663	0.775233
TCGA-22-1011	TCGA-22-1011	1.50399	0.651681	0.227256	0.344677	0.679803	-0.0225334	-0.209949	1.34841	-0.87831	0.198445	0.25044	-0.23304	-1.0783	0.297228	0.651681	-1.21998	0.563589	0.320862	-0.637813	0.790538	1.02923	0.737737	-0.0732929	-0.411237	-1.28155	0.752608	-0.870056	0.964428	0.0902483	0.392915	-1.10903	-0.715731	-1.34841	1.87586	-1.15172	0.0450782	0.955498	-0.624066	0.124242	0.23304	-0.798261	-0.708473	0.0845939	0.845641	-0.262082	0.821721	-2.41511	-0.338706
TCGA-22-1012	TCGA-22-1012	0.946644	-0.262082	-0.524401	0.267916	-0.570204	-0.23304	0.790538	0.937863	-0.303121	-0.169799	0.530875	0.479672	0.679803	0.227256	-0.920516	0.279612	-0.524401	-0.0789421	0.694067	-0.745152	0.112897	0.576844	0.0845939	0.737737	0.991691	-0.320862	-0.610436	0.011266	-0.0225334	-0.15838	0.715731	0.0338037	0.658663	-1.57782	-0.505108	-0.309024	-0.479672	0.338706	0.775233	0.141291	-1.29446	0.285474	-0.227256	-0.221479	1.34841	-0.362667	1.68424	-1.61821
TCGA-22-1016	TCGA-22-1016	1.13012	0.672723	-0.285474	-1.4219	0.442086	0.723028	-0.723028	0.637813	-1.26885	-0.973435	0.982522	-1.66142	-0.479672	0.886625	1.37691	0.0225334	0.665676	0.417375	0.524401	-0.524401	-0.344677	0.411237	0.54389	-1.17386	-1.17386	1.46996	0.583509	-0.262082	1.52168	-0.87831	-0.49235	0.380774	-1.15172	0.737737	-1.53986	0.303121	0.399008	0.920516	1.21998	-0.0789421	-1.23192	0.392915	1.87586	0.982522	0.0620013	1.4219	-1.55856	0.658663
TCGA-22-1017	TCGA-22-1017	0.175516	0.460798	-1.16272	-1.70798	-0.651681	-0.672723	2.24576	2.18059	0.273759	-0.417375	-0.679803	0.198445	0.0225334	1.11951	-0.101566	0.10723	0.672723	0.903441	-0.279612	-1.53986	0.0281681	0.256256	1.50399	-0.517948	-1.04856	1.66142	1.8141	-0.537371	0.479672	0.256256	-1.4219	0.903441	-1.36252	1.78564	-1.05837	1.28155	0.186968	-1.13012	0.723028	-0.273759	-2.53527	-0.745152	0.350661	0.0281681	-1.1966	0.314938	-1.23192	-0.550433
TCGA-22-4591	TCGA-22-4591	-0.273759	-0.603663	-0.886625	-1.13012	0.550433	-1.13012	1.46996	-0.630925	0.356657	2.70935	-0.0902483	0.537371	-0.262082	-1.30759	1.06828	2.02667	0.429697	-0.181239	0.686917	1.52168	-0.570204	-0.227256	-1.18516	1.02923	-1.55856	-0.767648	2.24576	-0.715731	-0.442086	-0.752608	0.356657	-0.895001	1.78564	0.798261	-0.0902483	0.356657	-0.23304	0.672723	-0.596918	-1.3916	-0.326799	-0.186968	-0.209949	-0.903441	1.03885	-0.429697	1.20821	0.486001
TCGA-22-4593	TCGA-22-4593	-0.911945	-0.730363	-0.297228	-0.25044	-0.118568	0.929155	0.21571	0.537371	0.929155	0.0394403	1.40658	-0.708473	-1.36252	-1.17386	-0.0507176	-0.101566	-1.50399	-1.21998	-1.70798	0.730363	-0.87831	-1.09867	-0.448306	-0.399008	-1.23192	-0.209949	-0.498719	0.350661	-0.911945	-1.20821	1.61821	0.498719	1.36252	1.1966	-0.21571	1.98458	-0.798261	1.01971	-0.442086	1.8441	0.0281681	1.02923	-0.806031	-0.813851	-1.36252	-0.752608	-0.473362	-0.198445
TCGA-22-4594	TCGA-22-4594	2.53527	1.18516	-1.25635	-0.0732929	-0.279612	0.798261	0.937863	1.28155	-0.291346	-0.399008	-0.344677	-0.380774	-0.630925	1.05837	0.460798	1.4219	0.380774	0.637813	-0.152679	0.723028	0.417375	0.798261	-0.973435	0.813851	-0.0902483	0.473362	0.603663	0.537371	0.760106	0.314938	-1.8441	0.813851	-0.0168994	-0.204194	-0.610436	0.524401	1.4219	-0.273759	0.0394403	-0.845641	-2.32215	-0.309024	1.0783	0.853723	0.0732929	0.806031	-0.344677	-0.511517
TCGA-22-4595	TCGA-22-4595	0.221479	0.49235	0.895001	-1.63943	0.806031	0.767648	0.911945	0.665676	0.448306	-0.829641	-0.920516	0.658663	-1.10903	-0.665676	0.550433	-0.467071	1.11951	1.24404	0.517948	-0.291346	0.175516	-0.273759	-0.374725	-0.0959057	-1.8141	0.530875	0.973435	0.845641	0.563589	-0.118568	0.067646	-0.775233	-1.1966	-0.429697	0.169799	0.285474	0.417375	0.530875	0.204194	0.821721	1.48676	-0.118568	0.530875	0.374725	0.309024	0.570204	2.12355	0.550433
TCGA-22-4596	TCGA-22-4596	1.68424	2.18059	-0.853723	-0.782862	1.61821	1.08843	-0.806031	1.30759	-0.442086	-2.18059	0.524401	0.181239	0.651681	0.54389	1.1966	1.3916	2.24576	1.75856	-0.0845939	0.708473	2.41511	1.40658	1.63943	-0.473362	-1.78564	1.78564	-0.011266	1.24404	2.18059	0.380774	-2.12355	1.03885	-1.3916	0.181239	-1.8141	1.21998	2.24576	-0.152679	0.244632	0.973435	-1.32095	0.0225334	1.48676	1.66142	-1.28155	2.18059	-1.78564	0.380774
TCGA-22-4599	TCGA-22-4599	-0.0620013	1.50399	0.0338037	0.256256	0.723028	-0.204194	0.423528	-1.28155	0.124242	0.895001	0.448306	-0.723028	1.29446	-0.467071	0.911945	1.59769	0.946644	1.01971	0.0281681	1.25635	0.853723	1.17386	-0.0507176	3.05546	-0.279612	0.679803	0.737737	0.314938	1.87586	1.59769	0.256256	0.0225334	1.53986	-0.326799	0.760106	-0.624066	1.23192	-0.708473	-0.0845939	-0.198445	-0.617237	-0.011266	1.45356	1.02923	0.517948	1.23192	0.356657	-1.08843
TCGA-22-4601	TCGA-22-4601	-0.576844	-1.20821	-0.0225334	-0.21571	-0.87831	-0.991691	-2.12355	-1.45356	-1.1966	-1.43755	-0.429697	1.32095	-0.694067	-0.0056329	-0.644732	-0.204194	0.386838	0.0450782	1.78564	-0.624066	-0.399008	-0.665676	-0.0168994	-0.556999	-1.10903	-0.181239	0.25044	-0.303121	-0.332746	-0.011266	-0.473362	-0.982522	-0.374725	1.09867	1.63943	0.708473	-0.326799	0.752608	-0.723028	-0.837615	2.53527	-0.129921	0.0902483	-0.745152	-1.4219	-0.0056329	-0.576844	-0.314938
TCGA-22-4604	TCGA-22-4604	0.570204	0.637813	0.486001	0.291346	-1.70798	1.26885	0.0281681	0.651681	2.41511	-0.715731	0.775233	-0.511517	-0.775233	-0.563589	0.505108	0.399008	1.36252	0.895001	0.624066	0.011266	0.737737	0.309024	0.273759	-0.332746	0.0450782	0.790538	0.169799	0.946644	1.02923	0.806031	-0.550433	-0.672723	-0.0338037	-0.570204	0.320862	0.973435	1.24404	-0.0959057	-0.192704	0.946644	-0.221479	0.54389	1.10903	0.679803	0.473362	1.09867	-0.672723	0.392915
TCGA-22-4605	TCGA-22-4605	0.0281681	0.556999	0.813851	-0.0959057	-1.48676	0.537371	-1.46996	-0.405115	0.118568	0.291346	0.479672	-0.563589	0.460798	0.129921	0.221479	0.0902483	0.929155	0.782862	0.49235	0.267916	0.124242	0.870056	-0.332746	-1.57782	-0.175516	0.723028	-0.920516	-0.837615	0.853723	-0.227256	-0.637813	0.23304	-1.61821	0.175516	-1.0783	0.0394403	1.01971	0.505108	0.227256	0.374725	-0.550433	1.34841	1.30759	0.821721	-0.164087	0.576844	0.314938	0.10723
TCGA-22-4607	TCGA-22-4607	0.124242	0.886625	-0.279612	1.8141	-2.32215	0.964428	1.70798	-0.0789421	-0.0056329	0.806031	0.537371	1.09867	-0.25044	1.15172	0.861861	1.78564	0.25044	0.590201	-0.576844	2.12355	-0.454543	0.10723	-0.417375	0.576844	0.946644	-0.479672	1.75856	-0.806031	-0.0959057	-1.16272	-0.679803	1.87586	0.0620013	-0.911945	0.782862	-1.0783	0.244632	0.101566	0.658663	0.0450782	0.895001	-0.610436	0.227256	-0.644732	0.380774	-0.665676	-0.209949	-0.374725
TCGA-22-4609	TCGA-22-4609	0.291346	0.570204	0.610436	-0.517948	-0.806031	0.423528	-0.460798	0.442086	-0.524401	-0.262082	0.129921	-1.90964	-0.129921	-0.0959057	0.723028	0.0845939	-0.0168994	0.101566	0.658663	-0.590201	0.982522	1.20821	0.511517	0.192704	-1.1966	1.13012	0.164087	0.798261	1.23192	0.517948	-0.775233	-0.570204	-0.911945	1.48676	-1.28155	1.26885	0.964428	-0.806031	-0.380774	0.87831	-1.14085	0.929155	1.37691	1.1966	-1.08843	1.36252	0.326799	-0.679803
TCGA-22-4613	TCGA-22-4613	1.21998	0.576844	0.332746	0.665676	-0.262082	-0.442086	0.845641	0.273759	0.730363	-0.853723	-0.448306	-0.362667	-0.752608	-0.0789421	1.23192	0.570204	0.982522	1.03885	1.24404	0.344677	1.16272	0.694067	-0.886625	0.672723	0.15838	0.417375	0.982522	1.10903	0.903441	1.03885	0.973435	-0.0732929	0.550433	0.637813	1.01028	-1.68424	1.08843	-0.745152	-0.124242	-1.32095	1.37691	-1.10903	0.54389	0.651681	0.0845939	0.964428	1.00094	-0.955498
TCGA-22-5471	TCGA-22-5471	-0.556999	0.332746	1.16272	-0.164087	-0.837615	0.129921	1.59769	1.29446	0.694067	0.442086	0.895001	0.238832	0.399008	1.48676	0.204194	-0.570204	0.112897	0.244632	0.0168994	-0.861861	1.32095	0.946644	0.175516	1.73272	0.920516	0.730363	-0.886625	1.05837	0.870056	1.90964	-0.903441	1.21998	2.41511	-0.964428	1.55856	-1.30759	0.511517	-0.760106	1.18516	-0.723028	0.798261	0.563589	-0.267916	0.782862	1.73272	0.297228	1.40658	-0.344677
TCGA-22-5472	TCGA-22-5472	0.23304	0.273759	-1.09867	-0.498719	-0.737737	-0.314938	-0.221479	-1.0783	-0.0450782	0.320862	0.429697	-0.870056	-0.181239	0.442086	0.326799	0.368689	0.486001	0.448306	-0.0959057	0.23304	-0.982522	0.837615	-0.227256	-0.511517	-0.920516	0.135603	-0.658663	-0.929155	0.262082	-1.17386	-0.737737	0.262082	-0.730363	1.17386	-0.964428	-0.672723	0.338706	-0.576844	-0.686917	-0.467071	0.303121	-0.775233	0.821721	0.198445	-1.15172	0.473362	-1.17386	0.285474
TCGA-22-5473	TCGA-22-5473	-1.59769	-0.332746	1.04856	0.0507176	0.291346	1.00094	-0.152679	-0.0450782	0.262082	-0.273759	-0.368689	1.11951	1.01028	-0.175516	0.0450782	0.760106	-1.09867	-0.556999	0.279612	1.75856	-0.723028	-0.15838	0.0394403	1.0783	0.460798	-0.737737	0.320862	0.25044	-0.0338037	-0.303121	-0.135603	1.08843	0.563589	-0.460798	0.576844	0.411237	-0.067646	-0.011266	0.380774	-0.10723	0.929155	0.141291	0.10723	-0.517948	-0.124242	-0.386838	0.392915	-0.570204
TCGA-22-5474	TCGA-22-5474	1.34841	0.694067	-0.15838	0.238832	-1.75856	-0.181239	-0.737737	-0.146982	-0.417375	-0.624066	0.0450782	-0.0450782	1.05837	2.18059	0.637813	0.15838	-0.417375	-0.244632	1.09867	-0.399008	1.04856	0.651681	0.798261	0.583509	0.837615	0.991691	-0.0450782	1.43755	1.11951	1.55856	-0.067646	0.146982	-0.467071	1.37691	0.583509	0.435883	1.40658	-0.937863	0.955498	-0.399008	0.380774	-0.651681	0.694067	1.00094	-0.0845939	1.14085	-0.204194	0.320862
TCGA-22-5477	TCGA-22-5477	-0.429697	-0.821721	-1.28155	-0.537371	0.186968	-0.837615	-0.701252	-1.55856	-0.320862	-0.198445	-1.50399	-0.583509	0.326799	-1.1966	-0.368689	0.517948	-0.0789421	-0.380774	2.12355	1.50399	-0.285474	-0.279612	0.15838	0.973435	-0.798261	-0.760106	1.06828	0.204194	-0.524401	0.0507176	1.8441	-1.43755	1.00094	0.837615	1.8441	-0.164087	-0.392915	0.256256	-0.955498	-1.59769	0.429697	-0.617237	0.0281681	-0.49235	-0.845641	0.0394403	-0.837615	-0.991691
TCGA-22-5478	TCGA-22-5478	-0.262082	-0.556999	0.946644	-0.679803	0.181239	0.309024	-0.630925	0.0902483	0.895001	0.813851	1.66142	1.94574	-1.61821	-0.101566	1.50399	0.920516	0.238832	0.386838	0.486001	1.30759	-0.556999	0.0507176	-0.511517	-0.745152	-0.417375	0.0507176	0.708473	0.256256	-0.25044	-0.479672	-0.651681	-0.303121	0.101566	0.0845939	-2.12355	-0.303121	0.141291	1.29446	0.181239	-0.417375	-1.01971	-0.135603	-0.112897	0.0732929	-0.454543	0.10723	1.25635	1.70798
TCGA-22-5479	TCGA-22-5479	-0.244632	-0.435883	0.314938	0.929155	-0.49235	0.473362	0.550433	-0.0563585	0.610436	1.04856	0.262082	0.556999	0.537371	-0.309024	-1.25635	-0.350661	0.0902483	0.423528	-0.405115	-1.0783	-0.0168994	-0.0902483	-0.0394403	1.52168	0.590201	-0.238832	0.435883	-0.435883	-0.21571	0.362667	0.0225334	-0.15838	0.829641	-0.0168994	0.0959057	0.624066	-0.273759	-1.20821	0.556999	-0.386838	0.511517	-0.524401	-0.0732929	-0.146982	0.679803	-0.405115	1.23192	-1.20821
TCGA-22-5480	TCGA-22-5480	-1.4219	0.417375	-0.760106	-0.708473	-0.679803	-0.405115	-1.04856	-0.829641	-0.221479	-1.98458	-0.955498	1.26885	-1.09867	0.730363	0.135603	-1.4219	2.41511	1.78564	-0.067646	0.752608	1.73272	0.356657	1.29446	1.61821	-0.790538	0.886625	1.00094	0.498719	0.297228	1.24404	-0.853723	-1.48676	0.806031	-1.3916	-0.845641	0.937863	-0.0338037	1.40658	0.829641	0.135603	-1.75856	-0.338706	-0.644732	0.392915	0.715731	0.672723	0.0845939	0.467071
TCGA-22-5481	TCGA-22-5481	-0.291346	0.0959057	-1.75856	0.837615	0.845641	-0.227256	-0.141291	-1.18516	0.112897	-1.09867	-1.8141	-0.473362	-2.53527	-0.23304	2.07268	-2.12355	0.54389	1.26885	-2.32215	-1.03885	-0.442086	-0.0789421	0.129921	1.70798	0.723028	-0.164087	-1.70798	1.34841	-0.112897	1.52168	0.297228	0.448306	1.46996	-1.94574	-0.937863	-0.362667	-0.0902483	1.32095	0.0168994	-0.537371	-1.00094	-1.55856	-0.524401	0.617237	-0.198445	1.45356	2.18059	1.87586
TCGA-22-5482	TCGA-22-5482	-1.28155	-0.624066	1.52168	0.672723	-0.10723	0.21571	-0.067646	-0.0225334	-0.285474	0.845641	-0.556999	0.955498	1.17386	-1.98458	-1.36252	0.011266	-0.511517	-0.937863	0.011266	0.291346	-1.0783	-1.21998	-1.09867	-0.505108	0.0563585	-1.15172	-0.244632	-1.59769	-0.745152	-1.36252	-0.583509	0.192704	0.467071	0.186968	0.798261	0.344677	-0.550433	0.297228	-1.36252	0.603663	1.45356	1.3916	-0.530875	-1.10903	-0.332746	-0.861861	-0.297228	-0.752608
TCGA-22-5483	TCGA-22-5483	0.442086	0.227256	-0.991691	1.23192	1.59769	0.181239	0.192704	0.486001	0.911945	-0.204194	-0.101566	0.204194	-0.0620013	-0.374725	0.227256	0.767648	-0.152679	-0.0056329	0.537371	0.737737	-0.326799	-0.511517	-0.141291	0.798261	0.356657	0.0450782	0.332746	2.18059	0.386838	-0.21571	1.87586	0.175516	0.973435	0.192704	0.0056329	-0.192704	0.0789421	-0.0845939	-1.06828	0.964428	-1.20821	0.550433	0.870056	-0.0281681	1.29446	0.454543	0.511517	-0.665676
TCGA-22-5485	TCGA-22-5485	-0.0732929	0.112897	-0.380774	0	0.479672	-0.982522	-0.175516	0.392915	1.09867	1.45356	0.15838	-1.25635	1.1966	-0.238832	-0.362667	-0.227256	0.309024	0.192704	1.33455	-0.798261	-0.637813	-0.467071	-0.570204	0.0281681	0.498719	-0.386838	-1.15172	-1.37691	-0.244632	-0.320862	0.964428	-0.886625	0.517948	0.929155	0.530875	0.723028	0.0225334	0.442086	0.0281681	-1.00094	0.10723	-1.06828	0.392915	-0.297228	0.175516	0.0902483	0.973435	-0.737737
TCGA-22-5489	TCGA-22-5489	0.837615	0.617237	-0.563589	0.350661	1.32095	1.17386	0.309024	0.929155	0.368689	-0.730363	0.583509	-0.460798	-1.57782	1.18516	0.0732929	-0.392915	0.651681	0.861861	0.405115	-0.0902483	1.8141	0.821721	0.991691	1.50399	0.0959057	1.25635	-0.853723	0.54389	0.946644	1.26885	0.624066	0.227256	0.423528	-1.29446	0.368689	0.745152	1.43755	-0.141291	1.48676	1.87586	-0.362667	0.152679	0.701252	1.10903	0.853723	1.01971	-0.186968	0.356657
TCGA-22-5491	TCGA-22-5491	-0.630925	-0.517948	1.53986	1.29446	-0.576844	-1.21998	1.06828	-0.417375	-0.644732	0.297228	-1.00094	2.18059	-0.309024	1.28155	0.767648	0.511517	-0.853723	-0.610436	0.708473	0.175516	-0.21571	-0.141291	-0.537371	1.63943	1.32095	-1.09867	-0.368689	-0.505108	-0.374725	-0.590201	-0.10723	1.04856	0.479672	0.386838	1.59769	-0.708473	-0.467071	-0.23304	-0.524401	-2.32215	1.68424	-2.12355	0.0338037	-1.06828	0.87831	-0.775233	0.530875	-0.479672
TCGA-22-5492	TCGA-22-5492	1.04856	0.973435	0.262082	-1.14085	1.14085	-0.332746	-0.011266	-0.955498	-0.479672	0.708473	0.411237	-1.73272	-1.75856	0.563589	0.624066	0.845641	0.192704	0.454543	-0.164087	1.8141	0.87831	0.399008	0.870056	0.256256	-0.590201	0.813851	0.576844	0.708473	0.694067	0.982522	0.473362	-0.350661	0.15838	1.28155	-1.11951	0.25044	0.610436	0.0902483	0.630925	-0.760106	0	-1.02923	0.911945	0.955498	-0.0789421	1.10903	-0.610436	-0.651681
TCGA-22-A5C4	TCGA-22-A5C4	-0.730363	-0.672723	1.78564	-0.630925	1.23192	-1.18516	0.596918	0.25044	0.279612	1.40658	-0.411237	3.05546	-1.55856	-0.448306	1.3916	-0.454543	-0.146982	-0.332746	-0.209949	-0.15838	-0.964428	-0.291346	-1.30759	1.05837	-1.02923	-0.380774	-0.273759	-0.297228	-0.511517	-0.221479	0.537371	-1.11951	-0.505108	0.011266	-1.75856	1.48676	-0.723028	0.853723	-1.15172	-0.644732	-1.68424	-0.067646	-0.374725	-0.798261	0.169799	-0.590201	-1.40658	-1.53986
TCGA-33-4532	TCGA-33-4532	-0.767648	-0.708473	0.320862	-0.0507176	-0.435883	-1.43755	1.78564	-1.70798	1.05837	1.29446	0.118568	-0.374725	0.0959057	-1.73272	2.41511	0.0450782	-1.59769	-1.29446	-0.0902483	-0.473362	-1.17386	-1.13012	-2.07268	0.617237	0.350661	-1.36252	0.845641	-1.04856	-0.767648	-0.644732	-0.0789421	0.124242	0.745152	0.955498	0.929155	-1.59769	-1.06828	-0.524401	-1.73272	-1.23192	0.350661	-1.24404	-0.583509	-1.17386	1.90964	-1.08843	0.870056	0.192704
TCGA-33-4547	TCGA-33-4547	0.903441	-0.011266	2.18059	0.399008	-1.15172	0.556999	-0.467071	-0.617237	-1.70798	-1.04856	0.911945	1.37691	0.417375	-1.05837	0.454543	1.25635	-0.672723	-0.505108	0.356657	1.10903	-0.524401	-0.448306	-0.309024	-0.135603	0.362667	-0.141291	0.209949	-1.18516	-0.169799	-0.603663	-0.152679	-0.0056329	-0.0789421	-0.505108	0.392915	0.767648	0.0902483	0.665676	-0.344677	0.380774	1.10903	-0.0902483	-0.338706	-0.326799	0.124242	-0.285474	-0.23304	0.576844
TCGA-33-4566	TCGA-33-4566	-0.486001	-0.067646	-1.52168	1.78564	-0.752608	-0.821721	1.57782	0.0394403	0.550433	0.886625	-1.20821	-1.55856	-1.03885	1.57782	-0.256256	0.338706	0.806031	1.48676	-1.57782	0.101566	0.596918	0.517948	0.617237	0.694067	1.53986	-0.15838	-1.17386	-0.291346	0.886625	1.06828	1.59769	0.637813	0.164087	-1.30759	-0.124242	-1.09867	0.011266	-1.46996	0.49235	0.429697	-0.886625	0.530875	0.982522	0.0620013	0.129921	0.112897	0.937863	0.737737
TCGA-33-4582	TCGA-33-4582	-0.964428	-1.43755	1.90964	2.41511	-0.198445	-0.498719	1.66142	1.37691	0.570204	1.78564	0.297228	1.1966	-0.10723	0.454543	1.8441	0.326799	-0.368689	-0.644732	-0.895001	-0.0563585	-1.66142	-0.790538	-0.297228	1.66142	0.798261	-1.94574	1.14085	-2.24576	-1.08843	-0.442086	-0.460798	0.368689	-0.362667	0.0338037	0.686917	-0.937863	-1.40658	0.964428	0.423528	-1.63943	-0.775233	-1.1966	-0.708473	-1.98458	3.05546	-1.45356	0.920516	-2.07268
TCGA-33-4583	TCGA-33-4583	-1.32095	-1.15172	-0.338706	1.66142	-0.895001	-1.59769	0.767648	-0.49235	-1.09867	0.256256	-0.87831	0.291346	1.36252	1.75856	-1.26885	0.550433	-1.25635	-0.929155	-0.861861	-0.405115	-0.708473	-0.152679	1.15172	1.40658	1.59769	-0.911945	-2.24576	-0.344677	-0.267916	0.326799	0.244632	0.164087	0.356657	0.204194	0.356657	-0.911945	-0.973435	-2.70935	0	-1.28155	-0.0620013	-1.46996	-1.10903	-1.13012	-0.279612	-1.00094	0.946644	-2.18059
TCGA-33-4586	TCGA-33-4586	-1.33455	-1.23192	1.30759	0.870056	-1.4219	-0.198445	-1.01028	0.686917	1.87586	-0.442086	-0.54389	0.423528	1.0783	-2.07268	-1.34841	1.52168	-0.362667	-0.54389	-0.129921	-0.0959057	-0.973435	-0.870056	-2.18059	0.442086	-0.0959057	-1.1966	0.946644	-1.08843	-0.752608	-2.02667	0.399008	1.06828	-0.192704	0.651681	1.3916	0.672723	-0.821721	-1.25635	-2.24576	-0.227256	1.4219	1.18516	-0.624066	-1.18516	-0.895001	-0.955498	0.486001	-0.368689
TCGA-33-4587	TCGA-33-4587	-1.37691	0.665676	-1.78564	0.556999	0.730363	-0.570204	0.399008	-2.41511	-0.610436	-1.03885	-2.02667	0.0056329	-2.32215	-0.164087	0.303121	0.152679	-0.570204	-0.911945	0	1.06828	-1.13012	-0.955498	0.0507176	0.392915	-0.617237	-1.03885	0.486001	-0.0732929	-0.782862	-0.380774	-0.164087	0.101566	1.33455	2.24576	0.870056	-0.651681	-1.02923	-0.813851	-0.135603	-0.0620013	-0.637813	-1.70798	-0.715731	-1.02923	0.903441	-0.715731	-0.454543	0.686917
TCGA-33-4589	TCGA-33-4589	-0.0394403	1.57782	-0.813851	1.94574	-1.90964	-1.14085	1.68424	-0.603663	-0.0732929	1.68424	-1.33455	1.04856	1.11951	1.90964	-0.238832	1.32095	1.10903	2.18059	-1.8141	0.798261	1.14085	1.01971	2.18059	-0.356657	1.8141	-0.498719	-2.70935	-0.991691	1.24404	1.36252	-0.708473	2.41511	1.55856	-1.28155	1.05837	-1.75856	0.806031	-1.68424	2.18059	1.04856	0.624066	2.70935	0.517948	-0.651681	2.07268	-0.0902483	0.798261	0.556999
TCGA-33-6737	TCGA-33-6737	-0.332746	-0.326799	-1.87586	-0.273759	0.775233	0.326799	0.576844	2.07268	1.98458	0.537371	0.745152	0.356657	0.25044	2.12355	-0.505108	-0.309024	-1.10903	-1.00094	-1.63943	-0.982522	0.332746	0.0225334	-1.03885	-0.181239	0.821721	0.576844	-0.583509	-0.752608	0.129921	-0.0959057	1.17386	0.964428	-0.886625	-0.356657	-1.3916	0.563589	-0.344677	-1.11951	-1.33455	1.05837	-1.94574	0.386838	0.374725	0.297228	0.723028	0.067646	0.775233	-1.1966
TCGA-33-6738	TCGA-33-6738	-0.135603	-0.417375	-1.68424	-1.3916	-3.05546	-0.624066	-0.0845939	0.169799	0.0394403	1.57782	-1.05837	0.870056	1.01971	-0.15838	-1.52168	0.309024	-0.54389	-0.417375	-0.417375	-0.929155	-0.991691	-0.0563585	-1.08843	0.0563585	0.630925	-0.0620013	0.454543	-0.25044	-0.813851	-0.198445	0.129921	-0.011266	-0.498719	0	-1.36252	2.07268	-0.0394403	1.55856	-0.141291	-1.05837	-0.350661	-1.98458	-1.16272	0.175516	2.32215	-0.570204	1.34841	0.937863
TCGA-33-A4WN	TCGA-33-A4WN	-0.895001	-0.861861	1.8141	-0.146982	-0.23304	-0.686917	-1.33455	-1.13012	-0.767648	-1.36252	-2.07268	2.07268	-0.297228	1.23192	0.973435	0.124242	-0.10723	-0.267916	0.314938	-0.0620013	-0.630925	-0.175516	-1.20821	-0.752608	0.0225334	-0.829641	-0.486001	-0.886625	-0.920516	-0.486001	0.448306	-1.46996	-0.511517	0.0281681	0.344677	1.36252	-0.694067	-0.752608	-1.30759	-1.73272	1.26885	-0.511517	-0.911945	-0.454543	0.399008	-0.637813	1.17386	0.181239
TCGA-33-A5GW	TCGA-33-A5GW	-1.50399	-2.70935	0.429697	0.610436	-0.853723	-1.45356	-1.66142	0.0845939	-1.05837	-0.723028	-0.651681	-1.21998	0.590201	-0.672723	-0.991691	-0.829641	-0.955498	-0.782862	-0.374725	-1.11426	-2.32215	-1.4219	-0.813851	1.24404	0.651681	-1.34841	-0.87831	-1.30759	-1.43755	-2.53527	-0.227256	-0.141291	-1.03885	1.94574	-0.332746	1.53986	-1.1966	-0.209949	-0.745152	-1.78564	0.124242	-1.68424	-1.8441	-1.59769	0.760106	-1.70798	1.11951	0.198445
TCGA-34-2596	TCGA-34-2596	-0.442086	-0.338706	0.624066	0.297228	1.09867	0.227256	-1.70798	-0.590201	-0.886625	-0.775233	-0.356657	0.0507176	0.665676	-0.204194	-0.186968	0.87831	-0.392915	-0.356657	1.48676	0.279612	0.338706	0.442086	-0.267916	0.429697	0.0056329	0.10723	0.356657	0.267916	-0.141291	-0.262082	1.70798	-0.537371	0.135603	-0.273759	0.524401	0.124242	0.118568	0.637813	0.291346	-0.392915	0.617237	-0.267916	0.423528	0.429697	-0.25044	0.583509	0.505108	0.146982
TCGA-34-2600	TCGA-34-2600	-1.8441	-1.11951	-1.63943	-0.380774	0.011266	-0.903441	-0.399008	-1.37691	-0.570204	-1.10903	-0.454543	-0.752608	-1.29446	-0.570204	1.52168	-0.0902483	-0.701252	-0.617237	-1.61821	0.152679	-1.21998	-0.479672	-0.54389	-0.829641	-0.448306	-1.17386	-0.991691	-1.24404	-1.24404	-1.32095	-0.405115	0.679803	0.596918	0.0563585	1.10903	-0.256256	-1.24404	0.955498	-1.09867	-1.70798	0.87831	-0.0281681	-0.946644	-1.20821	-0.0959057	-0.973435	-1.90964	-2.12355
TCGA-34-2608	TCGA-34-2608	1.28155	1.37691	1.17386	-0.524401	-0.723028	2.02667	-0.920516	0.563589	-0.380774	-0.563589	1.24404	-0.267916	0.15838	-0.118568	0.929155	1.34841	-0.0281681	0.460798	0.423528	0	0.752608	1.45356	-0.25044	-1.0783	-0.380774	0.829641	0.0056329	0.405115	1.01971	-0.0507176	-1.61821	1.40658	-1.8441	0.473362	-0.570204	0.760106	2.12355	0.651681	0.25044	1.13012	-0.0732929	-0.0056329	0.752608	0.837615	-1.14085	0.929155	-0.767648	0.973435
TCGA-34-5231	TCGA-34-5231	-0.775233	-0.238832	1.8441	1.21998	1.40658	-0.946644	1.34841	1.68424	0.991691	-0.129921	-0.937863	1.10903	-0.837615	1.1966	-0.576844	-0.238832	0.267916	-0.350661	-0.326799	1.32095	0.350661	-0.350661	1.8441	2.12355	-0.511517	-0.303121	0.291346	0.672723	-0.517948	0.54389	2.02667	-0.853723	0.929155	-0.550433	1.90964	0.164087	-0.332746	0.23304	0.920516	-0.356657	1.21998	-1.20821	-0.813851	-0.332746	0.448306	-0.21571	0.267916	-1.66142
TCGA-34-5234	TCGA-34-5234	2.02667	2.53527	0.23304	0.845641	-0.442086	2.70935	-0.186968	-0.637813	-2.07268	0.929155	1.70798	0.10723	0.853723	2.32215	1.46996	2.53527	1.21998	2.12355	-1.11951	1.34841	2.07268	2.41511	1.04856	0.124242	2.24576	0.460798	0.517948	0.665676	1.78564	0.221479	-1.98458	3.05546	-2.41511	-1.50399	0.0732929	-1.08843	2.70935	1.18516	2.41511	-0.0281681	-0.411237	0.368689	1.78564	0.576844	1.10903	0.730363	-1.57782	0.118568
TCGA-34-5236	TCGA-34-5236	-0.21571	0.708473	1.23192	-0.610436	-0.583509	1.59769	0.15838	1.0783	0.903441	-0.0394403	1.01028	-0.0507176	0.479672	-0.517948	-0.146982	0.146982	0.920516	1.15172	-1.00094	1.24404	0.227256	1.00094	-0.837615	-0.576844	-0.332746	0.112897	0.460798	-0.124242	0.537371	-0.895001	0.0450782	0.530875	0.911945	-0.291346	0.273759	0.262082	0.821721	0.486001	0.356657	1.3916	0.730363	1.55856	0.590201	0.291346	0.279612	0.350661	1.45356	-0.169799
TCGA-34-5239	TCGA-34-5239	-0.405115	0.467071	-0.454543	0.198445	-0.715731	1.40658	0.204194	0.603663	-0.454543	-0.658663	0.806031	-1.24404	-1.59769	0.186968	0.314938	-0.760106	0.955498	1.18516	0.256256	0.498719	0.576844	0.679803	0.973435	-1.11951	-1.18516	1.11951	-0.550433	0.782862	0.603663	1.32095	-0.244632	0.0789421	0.326799	-0.658663	-1.43755	0.903441	0.524401	0.0168994	0.624066	1.24404	-1.70798	-0.0845939	-0.0902483	0.686917	-0.617237	0.624066	-0.332746	0.498719
TCGA-34-5240	TCGA-34-5240	-0.309024	0.435883	-0.25044	2.32215	-0.929155	0.644732	-0.129921	-1.01971	-1.94574	1.21998	-1.30759	-0.146982	1.3916	0.665676	0.141291	1.70798	0.715731	0.517948	0.845641	1.55856	-0.821721	0.752608	0.0902483	-0.861861	1.45356	-0.806031	0.350661	-0.186968	0.442086	-1.87586	0	1.00094	0.0281681	-1.01971	1.8141	1.43755	0.624066	-0.511517	0.790538	-0.737737	0.870056	-0.798261	0.498719	-0.537371	1.46996	-0.124242	-0.175516	-1.90964
TCGA-34-5927	TCGA-34-5927	-0.479672	-0.991691	-0.570204	-0.169799	0.267916	-0.790538	-1.63943	-0.467071	0.129921	-0.550433	0.169799	-1.30759	-1.33455	-1.37691	-0.708473	-0.129921	-0.730363	-0.798261	1.21998	0.861861	-1.29446	-1.10903	-0.505108	0.356657	-0.0338037	-0.845641	-0.067646	0.530875	-1.16272	-0.238832	0.937863	-0.87831	1.21998	-0.467071	0.192704	-0.152679	-1.13012	0.238832	-1.52168	-0.479672	-0.273759	-1.23192	-0.929155	-0.964428	-0.0338037	-0.813851	0.256256	-0.454543
TCGA-34-5928	TCGA-34-5928	0.10723	0	0.782862	-1.75856	0.665676	1.66142	-1.50399	1.23192	0.291346	-1.05837	1.50399	0.517948	-1.14085	-0.630925	1.43755	0.658663	-0.0507176	-0.511517	-0.332746	0.124242	0.467071	-0.694067	-0.0620013	-1.73272	-0.870056	0.955498	1.26885	-0.630925	0.164087	0.0450782	-0.821721	-0.0168994	-0.279612	1.50399	-0.267916	1.34841	-0.658663	0.679803	0.238832	2.32215	-0.0507176	1.48676	0.411237	-0.374725	-0.886625	0.238832	0.0959057	1.8441
TCGA-34-5929	TCGA-34-5929	-0.672723	-0.23304	-0.186968	0.982522	-2.41511	-0.285474	-1.26885	0.576844	-1.8441	-0.21571	2.32215	0.256256	-0.937863	2.07268	-0.845641	-0.399008	-1.28155	-1.3916	-0.590201	-0.0168994	0.460798	-0.537371	0.596918	0.767648	1.70798	0.0902483	-0.198445	-1.10903	-0.0620013	1.09867	0.596918	-0.221479	0.0789421	-1.16272	0.694067	-0.486001	-0.267916	-0.929155	3.05546	-0.498719	-0.54389	-1.09867	-0.256256	-0.309024	0.861861	-0.467071	0.745152	1.4219
TCGA-34-7107	TCGA-34-7107	-0.760106	-0.745152	0.10723	0.152679	-2.24576	1.29446	-0.392915	0.715731	0.946644	-1.70798	-0.0450782	-0.610436	-0.708473	0.0845939	-0.309024	-0.583509	0.291346	-0.0902483	1.3916	-0.530875	-0.460798	-0.903441	0.314938	1.20821	-0.853723	-0.0845939	-0.0789421	-0.429697	0.0620013	-0.267916	1.15172	-0.356657	0.895001	0.537371	1.50399	0.297228	-0.25044	-0.665676	-0.0507176	0.448306	1.32095	-0.442086	0.570204	-0.15838	-0.380774	0.146982	-1.10903	-0.279612
TCGA-34-8454	TCGA-34-8454	0.886625	0.723028	-0.679803	-1.16272	1.4219	0.256256	0.665676	0.21571	-1.53986	-0.101566	0.227256	0.448306	-0.745152	0	-0.129921	-0.362667	0.198445	0.511517	-1.24404	0.49235	1.18516	0.392915	0.813851	-0.175516	0.186968	1.36252	0.895001	0.23304	0.374725	1.40658	0.146982	-0.723028	-0.399008	0.198445	-0.344677	0.067646	0.386838	0.937863	-0.550433	0.0168994	0.590201	0.204194	0.011266	1.34841	-0.991691	0.837615	0.0056329	-0.25044
TCGA-34-8455	TCGA-34-8455	-0.821721	0.0563585	-0.596918	-0.760106	-0.350661	0.708473	0.152679	0.946644	0.708473	0.973435	0.87831	1.78564	-0.679803	0.386838	-1.61821	-0.386838	-0.845641	-0.530875	-1.01971	-0.603663	-0.870056	-0.708473	0.405115	-0.467071	-0.550433	-0.273759	0.730363	-0.87831	-0.829641	-0.991691	-0.399008	0.152679	-0.991691	0.617237	-0.790538	0.10723	-0.745152	0.411237	0.54389	0.399008	1.01028	1.16272	-0.175516	-0.181239	-0.911945	-0.723028	0.244632	1.25635
TCGA-34-8456	TCGA-34-8456	2.41511	-0.644732	0.118568	-1.61821	0.0507176	0.209949	-0.54389	-0.0168994	-0.0281681	1.4219	-0.181239	0.067646	-0.556999	-0.511517	-0.982522	-0.273759	-1.30759	-1.23192	0.920516	-0.21571	0.118568	0.221479	0.279612	-0.169799	-0.946644	-0.25044	1.68424	-0.576844	-0.49235	-0.537371	-1.52168	-1.40658	-0.011266	0.479672	-0.737737	0.448306	-0.204194	0.49235	-0.392915	-0.25044	-1.4219	0.118568	-0.169799	-0.0168994	-0.221479	-0.326799	0.473362	0.129921
TCGA-34-A5IX	TCGA-34-A5IX	0.637813	0.0902483	-1.66142	0.262082	0.886625	-0.658663	-0.679803	0.782862	0.21571	-2.24576	-1.78564	0.991691	0.556999	-2.53527	-1.24404	0.870056	-0.326799	-0.821721	-2.07268	0.435883	-0.730363	-0.730363	-0.870056	-0.946644	-0.297228	-0.624066	-1.55856	-1.32095	-0.694067	-0.423528	1.26885	0.715731	0.617237	-0.760106	-0.411237	0.829641	-0.596918	-1.50399	-2.32215	1.1966	0.267916	0.596918	-0.411237	-0.486001	0.782862	-0.87831	-0.694067	-0.181239
TCGA-37-3783	TCGA-37-3783	0.530875	1.8141	-1.03885	2.12355	0.435883	0.0789421	2.70935	-0.486001	-2.32215	-0.267916	-0.112897	-0.314938	0.550433	0.982522	1.68424	2.32215	0.399008	0.752608	-1.32095	2.53527	2.02667	1.90964	0.946644	0.895001	2.53527	0.326799	1.20821	0.344677	1.4219	0.672723	0.0620013	2.18059	0.570204	-1.03885	0.767648	-1.45356	1.29446	0.204194	1.0783	-0.54389	0.0056329	0.955498	0.790538	0.112897	1.04856	0.303121	0.658663	-0.309024
TCGA-37-3789	TCGA-37-3789	0.486001	1.66142	-0.435883	0.49235	0.694067	-0.186968	0.624066	0.479672	0.25044	-0.192704	-0.291346	-0.0789421	0.694067	0.603663	0.320862	1.04856	0.285474	0.886625	-0.563589	2.18059	1.40658	0.637813	0.651681	-1.52168	1.94574	0.291346	0.870056	-0.380774	0.679803	0.775233	-0.15838	1.8141	-1.63943	0.0225334	1.14085	-0.964428	0.903441	0.435883	0.435883	0.0338037	0.186968	1.03885	0.775233	-0.209949	0.460798	-0.175516	-0.617237	0.112897
TCGA-37-3792	TCGA-37-3792	1.57782	3.05546	-1.57782	1.30759	1.34841	-0.530875	0.973435	0.326799	-0.813851	0.672723	1.90964	-1.52168	-0.221479	3.05546	1.40658	1.55856	1.68424	2.53527	1.63943	0.563589	2.53527	0.596918	1.57782	1.01971	1.63943	2.53527	2.07268	1.01028	3.05546	3.05546	1.0783	1.61821	-1.08843	-0.227256	0.332746	-0.665676	3.05546	-0.0563585	2.07268	0.570204	-1.26885	0.767648	2.70935	1.8441	0.624066	1.40658	0.262082	1.17386
TCGA-37-4129	TCGA-37-4129	0.011266	-0.498719	-2.32215	1.70798	-0.760106	0.821721	-2.53527	-2.70935	-2.02667	0.590201	-1.73272	-0.309024	2.32215	-1.15172	-0.380774	1.45356	-0.665676	-0.386838	-1.48676	0.715731	-2.53527	-2.32215	-1.01971	0.262082	-1.50399	-1.87586	-2.41511	-2.12355	-1.20821	-2.07268	-3.05546	1.30759	-2.70935	0.0789421	-1.52168	-1.24404	-0.350661	3.05546	0.067646	-0.285474	-1.50399	-2.07268	-0.309024	-1.55856	-1.45356	-1.43755	-0.368689	0.651681
TCGA-37-4130	TCGA-37-4130	2.24576	1.59769	-1.00094	2.02667	1.03885	-0.775233	2.18059	-0.911945	-2.18059	-0.23304	-1.94574	0.326799	0.991691	0.15838	3.05546	2.18059	1.87586	1.90964	-1.03885	-0.665676	2.70935	2.53527	-0.392915	-1.1966	1.20821	0.550433	-2.02667	1.61821	2.53527	2.32215	-1.29446	2.53527	-0.617237	-2.07268	0.479672	-1.26885	2.07268	1.4219	0.0959057	-0.610436	-2.70935	-2.02667	0.895001	1.29446	2.70935	1.43755	-2.70935	-0.49235
TCGA-37-4132	TCGA-37-4132	1.25635	0.813851	-1.30759	1.75856	2.12355	-0.011266	1.61821	0.067646	0.209949	1.52168	-0.610436	2.02667	-0.146982	1.61821	0.10723	1.90964	-0.181239	0.291346	-0.760106	1.15172	1.55856	1.02923	1.25635	1.53986	1.15172	-0.169799	-0.15838	0.164087	0.576844	0.861861	-1.05837	1.23192	0.0056329	-0.775233	1.01971	-1.34841	1.34841	2.24576	2.53527	-0.665676	-0.498719	0.903441	0.845641	0.0450782	0.332746	0.262082	-1.04856	1.00094
TCGA-37-4133	TCGA-37-4133	-0.0450782	0.186968	-1.21998	1.36252	-1.55856	0.314938	1.08843	-1.59769	-1.57782	0.775233	0.694067	0.886625	1.90964	0.745152	-0.405115	2.24576	-0.837615	-0.603663	-0.467071	1.59769	0.0620013	0.338706	-1.14085	0.955498	0.845641	-0.861861	1.10903	0.175516	0.658663	-0.344677	-1.26885	1.75856	-0.152679	0.417375	1.68424	-1.18516	0.798261	2.70935	-0.0732929	-1.55856	1.02923	0.221479	0.806031	-0.392915	2.24576	-0.101566	-0.798261	-0.124242
TCGA-37-4135	TCGA-37-4135	-0.524401	2.24576	-1.29446	2.70935	-0.227256	0.701252	1.23192	-2.18059	-2.12355	-0.423528	-1.66142	0.164087	-0.392915	-0.442086	-0.175516	2.70935	0.590201	0.837615	-2.02667	1.57782	0.209949	0.845641	-1.4219	0.0902483	2.18059	-1.33455	1.43755	-1.13012	0.730363	-1.06828	-0.715731	2.70935	1.8441	-1.37691	2.53527	-1.53986	0.25044	0.10723	-0.0959057	-0.886625	-0.285474	0.0732929	1.09867	-1.25635	1.66142	-0.701252	-0.964428	-1.50399
TCGA-37-4141	TCGA-37-4141	1.20821	0.767648	-1.59769	1.3916	1.26885	-0.244632	2.12355	-1.25635	1.26885	0.204194	-1.57782	-0.454543	-0.124242	-0.399008	-0.0845939	1.57782	0.405115	0.129921	-1.10903	2.07268	0.49235	0.0789421	0.238832	0.853723	1.8441	1.0783	0.861861	0.467071	0.256256	0.209949	-0.617237	0.442086	0.244632	0.911945	0.723028	-1.40658	0.362667	1.57782	1.55856	-0.118568	0.374725	-1.01028	0.244632	-0.0845939	1.45356	0.0168994	0.550433	-0.411237
TCGA-37-5819	TCGA-37-5819	0.920516	-0.583509	-1.73272	-0.0168994	1.45356	0.192704	3.05546	1.50399	-0.21571	1.01028	-1.1966	0.244632	0.861861	-0.686917	-0.198445	-1.46996	-0.0902483	-0.448306	-1.4219	-1.98458	0.146982	0.454543	-1.87586	2.70935	0.368689	-0.285474	-0.737737	-0.141291	-0.530875	0.964428	-0.124242	1.26885	-0.0620013	-0.368689	0.920516	-0.356657	-0.169799	-0.87831	-0.570204	-0.332746	0.0394403	-1.16272	-0.651681	0.23304	1.26885	-0.227256	1.8141	-1.03885
TCGA-37-A5EL	TCGA-37-A5EL	-1.98458	-3.05546	1.13012	0.973435	-0.273759	-1.46996	-0.903441	0.596918	-1.66142	0.417375	1.34841	0.911945	1.33455	-0.837615	-1.05837	-1.15172	0.368689	0.563589	-1.36252	-1.75856	-1.37691	-1.53986	-0.806031	0.169799	-0.15838	-0.853723	-1.66142	-1.01028	-1.25635	-0.624066	0.221479	-0.54389	0.399008	-1.98458	0.204194	-2.24576	-2.41511	0.344677	-1.48676	0.186968	0.0507176	0.845641	-1.59769	-0.837615	1.20821	-2.07268	-1.03885	0.782862
TCGA-37-A5EM	TCGA-37-A5EM	-0.175516	1.08843	1.15172	-1.18516	1.63943	0.886625	-0.326799	0.829641	-1.0783	-0.813851	0.112897	0.0281681	-0.423528	0.911945	-0.448306	-0.279612	0.273759	0.392915	0.467071	0.929155	1.53986	0.829641	0.524401	0.0620013	-0.435883	0.467071	0.112897	0.362667	0.467071	0.563589	0.895001	-0.0845939	1.09867	-0.256256	1.03885	-0.454543	0.124242	-0.583509	1.34841	0.982522	0.209949	-0.273759	0.152679	0.658663	0.435883	0.505108	0.752608	-0.937863
TCGA-37-A5EN	TCGA-37-A5EN	2.18059	-0.467071	0.0620013	0.790538	0.141291	-0.617237	0.590201	-1.36252	-0.991691	-0.15838	-1.28155	1.20821	0.973435	-0.186968	-1.23192	-1.1966	0.0732929	-0.279612	0.775233	-0.895001	-0.405115	0.192704	-0.362667	0.701252	0.610436	-0.730363	1.18516	-0.686917	-1.04856	-0.356657	0.723028	0.429697	0.23304	-0.596918	0.181239	-1.37691	-0.0789421	0.429697	-1.11951	-1.20821	1.50399	-1.33455	-1.4219	-0.285474	1.11951	-0.537371	0.479672	-0.192704
TCGA-39-5011	TCGA-39-5011	1.8441	1.75856	-1.18516	-0.129921	-1.24404	-0.517948	0.517948	0.752608	-0.309024	0.124242	0.853723	-0.479672	-0.576844	0.837615	1.05837	3.05546	0.903441	1.53986	0.124242	0.644732	0.715731	1.1966	-0.0845939	0.937863	-0.118568	0.920516	0.630925	0.679803	1.61821	1.70798	-1.1966	1.4219	1.45356	-0.973435	-1.4219	-0.87831	1.0783	-0.15838	0.637813	-0.326799	-1.66142	-0.563589	1.94574	1.20821	0.0507176	1.15172	0.011266	1.94574
TCGA-39-5016	TCGA-39-5016	0.429697	0.563589	1.63943	-0.338706	-0.982522	-1.78564	-0.297228	-1.16272	-0.920516	-0.297228	0.0789421	-0.124242	1.24404	1.09867	0.011266	0.813851	0.937863	0.630925	2.24576	2.70935	1.01971	0.760106	0.920516	-1.03885	-0.326799	0.0732929	1.66142	0.221479	0.530875	0.821721	-1.03885	-1.57782	1.15172	-0.861861	0.49235	-0.112897	0.309024	-0.479672	0.524401	-2.41511	0.54389	-0.737737	-0.686917	0.517948	0.21571	0.550433	0.694067	0.423528
TCGA-39-5019	TCGA-39-5019	0.118568	0.399008	-0.350661	-0.181239	-0.067646	1.05837	0.221479	0.267916	-0.517948	0.0563585	1.10903	1.08843	0.209949	-0.745152	0.517948	1.21998	0.49235	0.273759	1.10903	0.617237	0.798261	0.701252	-0.637813	-0.0168994	0.775233	0.204194	0.798261	1.11951	0.221479	-0.473362	-0.0225334	0.886625	1.20821	-0.752608	1.61821	-0.845641	0.332746	-0.181239	-0.505108	0.262082	0.821721	0.752608	-0.164087	-0.0620013	0.665676	0.244632	1.61821	-0.760106
TCGA-39-5021	TCGA-39-5021	0.644732	0.429697	-0.473362	0.309024	-1.26885	0.0620013	-0.118568	-0.380774	1.70798	0.309024	-0.238832	0.454543	1.78564	-0.124242	-0.227256	0.672723	0.701252	0.715731	1.08843	1.03885	0.679803	0.603663	-0.517948	-0.129921	-0.112897	0.152679	0.0394403	1.32095	0.435883	0.603663	-0.169799	-0.737737	0.752608	-0.0056329	1.94574	-0.505108	0.442086	-1.04856	0.694067	-0.309024	0.651681	-0.380774	0.417375	0.386838	0.0394403	0.374725	0.570204	-0.790538
TCGA-39-5022	TCGA-39-5022	1.75856	1.10903	-0.448306	-0.204194	0.0338037	0.973435	-0.380774	0.0338037	-0.326799	-0.344677	1.06828	-0.386838	-0.405115	0.637813	1.20821	0.186968	3.05546	2.32215	0.204194	-0.25044	1.11951	1.32095	0.686917	-0.596918	0.563589	1.8141	-0.563589	1.75856	1.59769	2.53527	-0.87831	0.524401	-0.701252	0.152679	0.0507176	0.244632	1.3916	0.730363	0.511517	0.392915	1.01971	-0.435883	0.658663	1.48676	-0.204194	1.52168	0.524401	0.730363
TCGA-39-5024	TCGA-39-5024	-0.198445	-0.576844	0.0056329	0.0902483	-0.708473	-1.00094	0.227256	-0.550433	-1.40658	-0.291346	-0.903441	1.90964	0.946644	1.78564	0.129921	0.25044	-0.745152	0.209949	-1.87586	-0.991691	0.169799	0.479672	0.701252	0.118568	1.13012	-0.362667	-0.911945	-0.895001	-0.775233	-0.0845939	0.530875	0.821721	-1.20821	-0.651681	-0.448306	-0.124242	-0.590201	0.790538	1.53986	-0.775233	1.04856	-0.21571	-0.982522	-0.273759	1.16272	-0.658663	1.32095	0.903441
TCGA-39-5027	TCGA-39-5027	-2.02667	-1.94574	0.790538	1.03885	0.146982	-1.26885	1.09867	-0.169799	0.011266	0.837615	-0.886625	0.590201	2.70935	-1.03885	-1.0783	0.576844	-1.46996	-0.920516	-0.0563585	-0.467071	-1.45356	-1.26885	-0.895001	0.0338037	1.25635	-1.78564	-0.576844	-2.70935	-1.50399	-0.467071	0.853723	-0.0620013	0.920516	-0.411237	0.454543	-1.25635	-2.07268	-2.02667	-1.37691	-1.43755	0.920516	-1.18516	-2.07268	-1.3916	1.52168	-1.8441	1.26885	-0.320862
TCGA-39-5028	TCGA-39-5028	0.861861	0.368689	-0.517948	-1.05837	1.01028	0.651681	0.011266	0.10723	1.33455	-0.0450782	-0.279612	-1.33455	0.524401	1.50399	-0.429697	1.01971	-0.15838	0.479672	-0.790538	0.374725	0.651681	0.498719	1.94574	-1.13012	-0.537371	0.25044	-0.0902483	-0.745152	0.405115	0.530875	-1.8141	0.344677	-2.02667	-1.02923	-0.821721	0.54389	0.583509	0.982522	1.75856	0.752608	-0.537371	1.24404	0.467071	-0.112897	-1.00094	0.0450782	-0.238832	0.0507176
TCGA-39-5029	TCGA-39-5029	0.49235	0.0338037	-0.790538	-2.12355	0.0225334	-0.0902483	1.40658	0.198445	1.1966	1.11951	0.517948	1.70798	-0.101566	1.13012	0.798261	0.630925	0.169799	0.238832	-0.715731	0.244632	0.946644	0.730363	1.55856	0.112897	-0.813851	0.429697	-0.556999	-0.610436	0.454543	1.28155	-1.32095	-0.326799	-0.550433	0.853723	-0.198445	0.715731	0.368689	0.87831	0.982522	0.309024	0.672723	1.21998	0.454543	0.368689	-0.679803	0.192704	-0.124242	0.991691
TCGA-39-5031	TCGA-39-5031	0.146982	0.380774	-0.405115	-0.0281681	0.0168994	0.467071	0.853723	1.15172	-0.101566	1.00094	1.37691	0.101566	-1.17386	0.118568	0.752608	0.982522	-0.715731	-0.442086	-0.273759	0.686917	0.813851	0.853723	0.118568	0.244632	-0.903441	0.314938	-0.101566	1.0783	0.498719	0.0394403	-0.991691	1.05837	0.141291	0.118568	1.28155	-0.118568	0.498719	1.68424	0.314938	-0.135603	1.55856	0.303121	0.0450782	0.101566	0.54389	0.25044	-0.991691	-0.129921
TCGA-39-5034	TCGA-39-5034	0.435883	-0.405115	-1.36252	-0.694067	2.18059	0.603663	0.570204	1.66142	0.392915	-0.067646	-0.386838	-0.49235	0.617237	-0.429697	-0.737737	0.169799	0.204194	0.0225334	-0.798261	0.314938	-0.309024	-0.332746	-1.00094	1.00094	-0.423528	-0.291346	-1.3916	-0.0450782	0.0394403	0.285474	-0.563589	-0.118568	-1.70798	2.02667	-0.767648	0.679803	0.686917	0.0281681	-0.929155	1.25635	-1.78564	0.227256	-0.011266	-0.267916	-1.24404	0.227256	0.209949	0.715731
TCGA-39-5035	TCGA-39-5035	0.152679	0.752608	-0.752608	-0.0845939	2.70935	0.279612	-1.57782	-0.112897	-0.129921	-0.386838	-0.637813	0.651681	1.06828	-0.0394403	0.576844	0.798261	0.314938	1.11951	-1.40658	0.651681	0.25044	1.18516	-0.524401	0.238832	0.0845939	0.442086	-1.13012	-0.15838	0.806031	1.37691	-0.297228	0.982522	0.87831	-0.991691	0.285474	-0.374725	0.291346	-0.320862	-0.644732	0.011266	0.550433	0.186968	0.0394403	0.362667	-0.303121	0.442086	0.23304	1.0783
TCGA-39-5036	TCGA-39-5036	-0.790538	-1.48676	-0.715731	0.861861	-0.991691	-2.02667	0.262082	-0.10723	-0.435883	0.610436	-0.326799	0.861861	0.141291	0.651681	-0.853723	0.583509	-0.467071	-0.0450782	-0.686917	-0.0845939	-0.651681	0.0902483	-0.798261	1.30759	0.929155	-1.13012	-1.24404	-0.454543	-0.54389	-0.164087	-0.0959057	0.853723	-0.135603	0.767648	0.380774	-1.98458	-0.152679	0.821721	0.332746	-1.90964	0.637813	-0.870056	-0.87831	-0.895001	0.946644	-0.845641	-0.603663	0.141291
TCGA-39-5037	TCGA-39-5037	0.0507176	-1.75856	0.955498	3.05546	-0.448306	-2.53527	1.90964	0.15838	0.454543	2.18059	0.54389	1.8441	1.8441	-1.16272	-0.54389	0.244632	-0.946644	-0.870056	0.0507176	-1.17386	-1.1966	-1.15172	-1.66142	1.59769	3.05546	-2.70935	-0.411237	-0.737737	-2.18059	-1.13012	1.40658	0.454543	0	-1.18516	2.24576	-1.61821	-2.18059	1.30759	-1.29446	-2.53527	1.53986	-1.66142	-3.05546	-3.05546	2.41511	-2.32215	1.46996	-1.10903
TCGA-39-5040	TCGA-39-5040	-1.57782	-1.24404	-1.98458	-1.53986	0.0732929	-1.40658	-0.929155	-1.10903	0.10723	-1.78564	-0.737737	-0.790538	1.02923	-1.32095	1.90964	-1.61821	-0.694067	-0.737737	-0.442086	-0.752608	-0.152679	-0.486001	-0.15838	0.651681	-1.90964	-0.467071	-0.146982	-0.708473	-0.610436	-0.448306	0.454543	-0.946644	-0.338706	-0.279612	-1.55856	0.853723	-0.651681	1.61821	1.4219	1.75856	-1.16272	1.78564	-0.54389	-0.511517	0.576844	-0.344677	-0.782862	-1.23192
TCGA-43-2576	TCGA-43-2576	1.59769	0.454543	-0.23304	-1.17386	-1.01971	2.24576	-0.146982	1.98458	-0.583509	-1.17386	1.75856	1.8141	-0.332746	0.590201	0.853723	-0.169799	1.26885	0.821721	-0.399008	-2.12355	0.306071	1.43755	-0.775233	0.556999	-0.227256	1.03885	-0.0366219	0.15838	1.36252	0.617237	-0.837615	1.52168	-1.4219	-0.129921	-1.1966	0.603663	0.454543	0.460798	0.686917	0.715731	-1.02923	0.262082	0.505108	1.43755	1.23192	0.603663	1.03885	0.630925
TCGA-43-2578	TCGA-43-2578	0.297228	-0.279612	-1.08843	-1.1966	1.53986	-0.129921	0.392915	1.05837	0.845641	1.10903	-0.767648	1.66142	-0.238832	-1.45356	0.186968	-0.423528	-0.550433	0.011266	-0.423528	-1.50399	0.067646	-0.0338037	-0.853723	1.25635	-1.00094	-0.10723	0.813851	-0.658663	0.23304	0.498719	-0.423528	-0.256256	1.3916	-1.17386	0.256256	-1.55856	0.517948	0.244632	-0.0168994	0.21571	0.0732929	-0.25044	0.853723	0.169799	0.658663	0.320862	0.279612	0.0959057
TCGA-43-2581	TCGA-43-2581	0.617237	1.34841	-0.946644	-3.05546	-0.392915	-0.0959057	-0.530875	-0.460798	0.672723	-1.16272	1.04856	-2.12355	-1.94574	-0.49235	0.530875	-0.320862	1.04856	1.01028	0.192704	-0.386838	0.498719	0.146982	0.658663	-1.14085	-2.18059	1.53986	3.05546	0.124242	1.75856	0.946644	-1.33455	-1.09867	-1.59769	1.18516	-1.61821	1.17386	1.70798	-0.204194	-0.0056329	-0.15838	-1.8441	-0.209949	1.66142	1.63943	-2.70935	1.98458	0.837615	0.603663
TCGA-43-3920	TCGA-43-3920	-0.0845939	2.12355	-0.737737	0.679803	1.29446	1.34841	1.04856	0.467071	-1.45356	0.576844	1.01971	-0.244632	-0.141291	0.0394403	0.411237	2.41511	0.723028	1.08843	-0.537371	1.78564	0.672723	0.767648	0.368689	0.209949	2.07268	-0.658663	0.853723	1.29446	0.644732	0.448306	-0.486001	1.8441	-0.563589	-1.46996	0.651681	-1.21998	1.59769	0.186968	0.603663	0.903441	-1.15172	0.745152	0.556999	-0.617237	1.25635	-0.192704	-1.30759	0.152679
TCGA-43-5668	TCGA-43-5668	0.273759	0.775233	1.37691	-2.70935	1.75856	-0.845641	-0.829641	1.04856	0.198445	-0.637813	1.3916	-2.70935	-0.870056	1.8141	0.672723	-0.637813	1.63943	1.33455	0.679803	-0.853723	1.4219	1.11951	1.26885	0.610436	-1.73272	1.21998	1.50399	2.07268	1.16272	1.57782	-0.701252	-0.146982	-2.12355	0.442086	-1.8441	0.870056	1.13012	1.04856	1.40658	-1.26885	-1.90964	-1.40658	0.837615	1.18516	-1.48676	1.87586	-0.141291	0.624066
TCGA-43-5670	TCGA-43-5670	-0.752608	-1.1966	0.49235	-0.658663	0.392915	-0.435883	0.0563585	0.730363	-1.10903	0.164087	2.53527	-0.227256	0.101566	1.32095	-2.07268	-0.929155	-1.87586	-2.53527	-0.192704	-1.43755	-2.18059	-2.18059	0.672723	0.467071	0.782862	-1.50399	0.303121	-1.55856	-2.41511	-1.53986	0.708473	1.63943	-0.760106	-0.821721	-0.708473	0.0056329	-2.24576	2.12355	2.32215	2.12355	-1.0783	0.129921	-2.12355	-1.87586	1.87586	-2.24576	1.30759	1.90964
TCGA-43-6143	TCGA-43-6143	-0.694067	-0.550433	-0.429697	-0.479672	1.3916	0.141291	1.73272	-1.08843	1.53986	0.332746	-0.701252	-0.694067	-0.256256	-0.479672	-0.209949	-0.708473	-0.291346	-0.708473	0.273759	1.61821	-0.745152	-0.964428	0.221479	1.8441	-1.06828	-0.679803	-0.423528	0.10723	-0.486001	-0.583509	1.21998	-0.380774	1.17386	1.3916	1.11951	-0.227256	-0.49235	1.21998	0.175516	-0.112897	0.368689	-0.498719	-0.617237	-0.21571	-0.141291	-0.338706	-0.0281681	1.52168
TCGA-43-6647	TCGA-43-6647	0.806031	1.4219	2.12355	-1.8441	-0.238832	1.94574	-0.853723	1.87586	1.14085	-1.37691	1.53986	1.46996	-1.25635	-1.00094	0.344677	0.175516	0.537371	0.405115	0.0225334	0.0732929	1.13012	-0.338706	0.479672	-2.32215	-1.16272	1.14085	-0.0281681	0.570204	0.429697	-0.256256	0.291346	0.0168994	-1.28155	1.26885	-1.73272	1.1966	0.473362	0.911945	0.550433	2.70935	-0.530875	2.32215	0.405115	0.530875	-2.41511	0.760106	-1.26885	0.955498
TCGA-43-6771	TCGA-43-6771	-0.665676	0.175516	0.244632	-1.52168	-1.30759	-1.11951	-0.782862	0.798261	0.829641	-0.473362	0.486001	0.135603	0.23304	0.576844	1.01028	-1.24404	0.837615	0.411237	-1.46996	-1.57782	-0.15838	-0.672723	1.34841	-3.05546	-1.52168	0.0563585	0.0789421	-0.405115	-0.0168994	-0.309024	-1.3916	0.610436	-1.37691	0.21571	-1.57782	0.895001	-0.362667	-0.221479	1.10903	1.36252	-0.209949	0.760106	0.192704	-0.362667	-0.460798	-0.10723	0.10723	1.30759
TCGA-43-6773	TCGA-43-6773	1.1966	0.0056329	0.715731	-0.238832	-0.658663	1.46996	-0.964428	0.505108	0.473362	-0.920516	1.4219	-0.937863	-0.386838	1.68424	0.380774	0.221479	0.861861	0.790538	1.50399	0.0168994	-0.164087	1.30759	1.05837	-1.68424	-1.08843	1.23192	-1.37691	1.08843	0.701252	1.50399	-0.798261	0.411237	0.204194	-1.06828	-1.50399	-0.338706	1.8441	0.279612	1.98458	0.10723	-0.517948	1.90964	1.50399	2.07268	-0.590201	1.16272	0.0620013	0.54389
TCGA-43-7656	TCGA-43-7656	0.505108	0.0789421	-0.955498	-0.309024	0.920516	0.686917	-0.686917	-0.576844	-0.338706	-0.209949	-0.715731	0.124242	-1.30759	-1.14085	2.02667	-0.730363	0.511517	-0.10723	-0.870056	0.256256	0.790538	0.782862	-0.473362	1.87586	0.672723	0.380774	0.806031	0.991691	0.0845939	0.798261	1.57782	0.221479	1.24404	0.596918	-0.25044	-0.129921	0.630925	0.350661	-0.937863	-0.262082	-0.583509	-0.665676	-0.141291	0.87831	0.813851	0.498719	0.679803	0.291346
TCGA-43-7657	TCGA-43-7657	-1.48676	-1.10903	1.61821	0.135603	0.737737	-0.392915	-1.4219	0.911945	-0.486001	-0.479672	0.267916	-1.04856	1.53986	-1.3916	-0.0168994	0.405115	2.02667	0.486001	0.563589	0.320862	-1.90964	-0.87831	-1.13012	-1.66142	-0.285474	-1.0783	-1.25635	-1.4219	-0.837615	-1.05837	-0.895001	-0.745152	0.694067	-1.75856	1.1966	-0.380774	-0.886625	2.41511	-0.326799	0.708473	1.94574	1.37691	-0.701252	-1.29446	0.0789421	-0.895001	-0.737737	0.209949
TCGA-43-7658	TCGA-43-7658	0.467071	1.70798	-1.23192	1.16272	-0.775233	-1.87586	0.141291	-1.73272	-1.48676	-0.583509	-1.52168	-0.715731	-2.70935	0.0902483	0.338706	-1.36252	0.0845939	0.0789421	0.198445	0.198445	0.374725	-0.0507176	0.442086	0.790538	0.423528	0.129921	-0.350661	1.8441	0.596918	1.48676	0.767648	-1.32095	0.760106	-1.11951	0.442086	-2.12355	0.0168994	1.73272	0.15838	-1.34841	-0.262082	-1.8441	-1.03885	0.672723	0.737737	0.399008	-1.06828	0.911945
TCGA-43-8115	TCGA-43-8115	0.227256	1.1966	-0.730363	-0.861861	0.473362	1.75856	0.303121	-0.332746	-0.955498	0.0620013	0.603663	-0.775233	-0.991691	-0.0732929	0.737737	-0.368689	0.821721	0.973435	-0.473362	0.0620013	1.08843	0.417375	0.49235	-0.570204	-0.672723	1.00094	1.11951	1.73272	1.00094	0.417375	-0.530875	-0.279612	-0.10723	-0.146982	1.25635	0.0620013	0.837615	0.374725	0.798261	1.18516	1.8141	0.479672	0.973435	1.11951	-0.0507176	1.08843	-0.011266	0.21571
TCGA-43-8116	TCGA-43-8116	-0.25044	-0.511517	0.54389	-1.43755	-1.21998	-0.708473	-0.498719	1.24404	1.52168	-1.45356	-0.011266	1.01028	-1.52168	-0.583509	-0.752608	-0.405115	-0.297228	0.175516	-1.59769	0.423528	-0.0620013	-0.25044	-0.273759	-0.837615	0.227256	0.556999	-0.262082	-0.285474	-0.411237	0.0959057	0.524401	-1.61821	1.08843	-0.303121	0.498719	-0.0394403	-0.380774	1.01028	-0.603663	-0.0563585	-0.129921	-0.405115	-0.665676	0	-0.672723	-0.146982	-0.679803	0.929155
TCGA-43-8118	TCGA-43-8118	0.583509	0.679803	1.14085	-0.0338037	-0.517948	-0.417375	0.479672	-0.0394403	1.01971	-0.164087	0.332746	0.392915	0.175516	-0.405115	0.0394403	-0.23304	-0.610436	0.309024	1.25635	-0.435883	-0.617237	-0.745152	0.0281681	-0.0450782	-0.473362	0.511517	-0.570204	-1.45356	0.583509	-0.737737	0.672723	-1.17386	-0.256256	1.70798	0.0563585	0.192704	-0.0225334	-1.28155	-0.708473	0.192704	0.467071	-0.0450782	1.23192	0.486001	-1.04856	0.651681	-0.49235	-0.982522
TCGA-43-A474	TCGA-43-A474	-3.05546	-1.25635	0.297228	0.583509	-1.32095	-0.146982	0.238832	-1.30759	0.399008	2.12355	-0.0959057	-0.209949	1.4219	-1.36252	-2.53527	-1.01028	-1.66142	-2.41511	-1.68424	0.0959057	-2.07268	-2.41511	-1.11951	-0.610436	-0.067646	-2.32215	0.429697	-2.07268	-2.32215	-2.18059	0.665676	-0.511517	0.435883	-0.417375	-0.405115	-0.368689	-2.53527	-1.34841	-1.24404	0.610436	-0.929155	-0.0507176	-1.8141	-2.02667	-0.320862	-2.41511	-0.0732929	-2.53527
TCGA-43-A475	TCGA-43-A475	0.368689	1.23192	0.87831	2.07268	1.0783	-0.861861	-0.423528	-1.43755	-0.011266	-1.73272	-0.262082	-1.34841	0.903441	0.467071	1.04856	-0.524401	1.70798	0.929155	0.637813	1.13012	1.24404	1.08843	0.530875	-0.15838	1.48676	1.3916	0.192704	2.41511	1.48676	1.98458	1.01028	-2.12355	0.314938	1.24404	0.0281681	0.135603	0.651681	-0.550433	-0.730363	-1.68424	-0.524401	-1.25635	1.01028	1.78564	-0.929155	1.78564	0.617237	-0.0281681
TCGA-43-A56U	TCGA-43-A56U	1.98458	0.821721	-0.0959057	-0.576844	1.52168	0.760106	-1.45356	0.175516	-0.982522	-0.760106	0.164087	-0.21571	-0.0959057	0.0789421	-0.0281681	-0.262082	0.0168994	0.303121	-0.011266	0.326799	1.75856	1.68424	0.0732929	-1.29446	-1.43755	1.34841	-1.34841	0.790538	0.505108	1.17386	-1.70798	-0.0281681	-0.460798	-0.610436	-0.745152	-0.198445	1.90964	-0.192704	0.164087	0.067646	-0.937863	1.23192	0	2.02667	-0.429697	1.20821	-1.68424	0.454543
TCGA-46-3765	TCGA-46-3765	0.326799	0.479672	0.821721	0.192704	-1.04856	0.0225334	0.10723	1.09867	0.467071	0.314938	0.303121	1.45356	0.911945	0.752608	1.17386	0.790538	0.141291	0.326799	0.380774	-0.517948	0.306071	0.21571	0.326799	-0.435883	0.767648	-0.350661	-0.399008	-0.112897	0.198445	-0.454543	-1.06828	0.550433	-1.73272	0.209949	1.36252	0.175516	0.672723	-0.530875	0.386838	-0.129921	0.861861	0.715731	0.473362	-0.417375	0.790538	-0.067646	-0.920516	-1.48676
TCGA-46-3767	TCGA-46-3767	1.32095	1.13012	0.570204	-0.937863	-1.11951	1.8441	-0.937863	-0.135603	-1.23192	-0.895001	1.30759	-0.837615	-0.524401	-0.790538	1.11951	1.18516	0.853723	0.964428	0.0789421	1.21998	0.701252	1.26885	0.186968	-0.911945	-0.760106	0.903441	0.745152	0.49235	0.911945	-0.524401	-1.34841	1.18516	-0.782862	0.694067	-0.870056	1.18516	0.911945	1.28155	-0.886625	1.52168	0.0620013	0.775233	0.730363	0.708473	-0.723028	0.903441	-1.59769	0.473362
TCGA-46-3768	TCGA-46-3768	-0.603663	-0.596918	0.368689	-0.886625	0.903441	-0.563589	-0.338706	-1.02923	-0.473362	0.279612	-0.221479	-0.651681	1.59769	-0.473362	0.610436	1.01028	0.181239	-0.262082	1.13012	0.630925	-1.16272	-0.124242	-2.02667	-0.067646	-0.637813	-0.435883	0.590201	-0.861861	0.368689	-1.46996	0.556999	0.011266	0.362667	0.973435	2.12355	0.380774	0.356657	-1.66142	-1.90964	-0.955498	1.75856	0.10723	0.563589	-0.658663	0.929155	0.175516	0.386838	-0.423528
TCGA-46-3769	TCGA-46-3769	-0.624066	1.28155	0.0168994	-1.94574	0.112897	0.303121	-0.169799	1.16272	-0.0338037	-1.24404	-0.644732	-0.686917	-0.362667	0.21571	1.18516	1.68424	1.24404	1.70798	0.164087	0.624066	0.435883	0.0959057	0.775233	-0.973435	-0.0507176	0.665676	-0.23304	0.0732929	1.37691	0.291346	-0.556999	0.937863	-1.02923	0.829641	-1.16272	-0.386838	1.55856	2.53527	0.530875	-0.152679	-1.21998	2.02667	2.53527	0.118568	0.25044	0.782862	-2.18059	1.53986
TCGA-46-6025	TCGA-46-6025	-1.87586	-0.964428	1.32095	-0.991691	-0.672723	-0.303121	0.209949	2.12355	-0.15838	0.745152	0.715731	-0.0338037	0.982522	0.870056	-1.73272	-0.380774	-0.806031	-0.651681	-1.55856	-2.32215	-0.267916	-1.04856	0.392915	-0.442086	-0.320862	-0.745152	-0.129921	0.0507176	-0.715731	0.49235	0.21571	-0.563589	-0.344677	-0.399008	0.54389	2.70935	-1.14085	-1.53986	0.679803	0.767648	1.59769	0.837615	-0.610436	-1.09867	-0.368689	-0.837615	1.33455	1.37691
TCGA-46-6026	TCGA-46-6026	0.256256	-0.617237	-0.603663	0.617237	-1.08843	-0.429697	-0.752608	-1.53986	-0.297228	-0.701252	1.03885	0.54389	-0.244632	-2.18059	-1.30759	-2.18059	-0.651681	-0.596918	1.0783	-0.813851	-1.57782	-0.617237	-1.21998	-1.02923	-0.314938	-0.982522	-0.672723	0.399008	-1.1966	0.0845939	0.181239	0.658663	0.853723	-1.52168	0.244632	0.694067	-1.18516	-1.1966	-1.05837	-0.767648	0.152679	-0.630925	-1.29446	-0.665676	-0.326799	-0.937863	1.4219	-1.15172
TCGA-51-4081	TCGA-51-4081	-0.837615	-1.13012	-0.861861	-0.118568	0.23304	0.124242	0.442086	-0.124242	0.530875	1.75856	0.124242	-1.36252	1.70798	-0.679803	-1.63943	0.112897	-0.737737	-1.02923	0.576844	-0.442086	-1.30759	-1.70798	-1.40658	0.10723	-0.0450782	-1.3916	0.15838	0.238832	-1.13012	-1.43755	1.18516	-1.50399	0.344677	-0.617237	-0.273759	-0.929155	-1.20821	-0.164087	-2.07268	0.845641	-0.903441	0.291346	-0.752608	-1.4219	-0.175516	-1.18516	0.135603	0
TCGA-51-6867	TCGA-51-6867	-0.929155	-1.04856	0.911945	0.54389	-0.141291	-0.326799	-0.617237	-0.386838	1.11951	0.429697	0.0394403	0.467071	0.624066	0.610436	-0.701252	0.164087	-0.267916	-0.454543	0.937863	-0.350661	0.486001	-0.314938	1.01971	0.25044	1.05837	-0.332746	0.723028	0.624066	-0.279612	0.991691	1.46996	-0.405115	-0.164087	1.75856	1.16272	0.576844	-0.112897	1.33455	0.262082	0.0394403	0.314938	0.011266	-0.204194	-0.279612	1.78564	-0.350661	0.583509	0.694067
TCGA-52-7622	TCGA-52-7622	0.448306	0.624066	0.672723	-0.392915	0.411237	0.368689	0.0845939	0.708473	0.314938	1.55856	-0.314938	-0.886625	0.920516	0.0450782	0.386838	0.135603	1.78564	1.00094	0.870056	-0.362667	1.1966	1.37691	0.423528	0.198445	0.118568	0.929155	0.374725	0.320862	0.550433	0.524401	-0.344677	-0.175516	-0.392915	-0.067646	-0.262082	1.01028	0.556999	-0.0620013	0.651681	-0.423528	-0.973435	0.537371	0.637813	1.04856	0.297228	0.895001	-0.498719	-0.164087
TCGA-52-7809	TCGA-52-7809	-0.991691	-1.14085	-1.48676	0.752608	0.192704	-0.21571	0.417375	-0.303121	0.920516	-1.00094	-0.473362	-0.679803	-2.18059	-0.141291	1.30759	0.332746	-1.04856	-0.87831	0.448306	1.37691	-0.368689	0.273759	0.011266	0.49235	0.537371	-0.537371	1.28155	0.590201	-1.00094	-0.658663	1.73272	-0.929155	2.18059	-0.590201	0.590201	-0.101566	-0.701252	1.75856	-0.0338037	-0.829641	-0.686917	-0.192704	-0.067646	-0.473362	2.18059	-0.603663	0.895001	1.3916
TCGA-52-7810	TCGA-52-7810	-1.70798	-1.08843	-0.845641	-1.66142	-1.06828	0.853723	-0.0507176	1.3916	0.256256	1.46996	-0.392915	0.937863	3.05546	-1.21998	-1.32095	0.320862	-1.43755	-1.78564	-2.12355	-1.01971	-2.24576	-1.3916	-2.24576	-1.08843	0.524401	-1.8141	-2.12355	-2.32215	-1.46996	-2.32215	-0.380774	0.49235	-0.624066	-1.21998	0.955498	2.53527	-1.32095	-1.61821	-1.66142	1.32095	2.41511	0.399008	-1.53986	-1.16272	1.8441	-1.66142	-1.36252	0.124242
TCGA-52-7811	TCGA-52-7811	0.238832	-0.21571	0.405115	0.0281681	-0.665676	-0.124242	0.686917	-0.0620013	1.30759	0.399008	0.368689	0.344677	1.09867	-0.730363	-0.326799	0.0338037	0.448306	0.10723	0.0845939	-0.651681	-0.244632	0.964428	-0.0959057	-1.05837	-0.0281681	0.405115	-1.08843	-1.36252	0.392915	-0.576844	-0.374725	0.603663	-0.637813	1.25635	-0.686917	-0.146982	0.262082	-0.227256	-0.332746	0.362667	0.0563585	0.423528	0.737737	0.124242	-0.563589	0.198445	-0.374725	-0.435883
TCGA-52-7812	TCGA-52-7812	-0.256256	-0.10723	-1.11951	0.164087	1.73272	-0.752608	1.18516	2.24576	0.715731	0.146982	-1.59769	-1.08843	-1.06828	0.25044	0.067646	0.853723	1.03885	1.17386	-1.34841	0.118568	0.221479	0.630925	1.75856	0.0507176	1.02923	0.279612	2.70935	0.903441	0.651681	1.14085	1.37691	0.672723	1.06828	0.326799	-1.03885	1.4219	-0.0281681	-0.845641	0.267916	0.435883	-1.53986	-1.78564	0.576844	0.790538	0.550433	0.486001	2.02667	0.982522
TCGA-56-1622	TCGA-56-1622	-1.01028	-0.845641	-1.94574	-0.0225334	-1.8441	-0.101566	0.617237	-0.368689	0.0845939	1.8441	0.181239	0.708473	-0.550433	1.06828	-0.895001	-0.460798	-2.41511	-2.02667	0.392915	-0.124242	-0.937863	-2.02667	1.36252	1.01028	-0.556999	-1.40658	2.18059	-0.790538	-1.28155	-0.460798	0.760106	-0.244632	-0.181239	1.8441	0.790538	1.05837	-1.48676	-1.70798	1.30759	0.152679	1.30759	0.181239	-1.18516	-1.78564	-0.362667	-1.36252	-0.686917	-1.00094
TCGA-56-5897	TCGA-56-5897	0.192704	0.596918	0.338706	-0.895001	-0.730363	1.98458	-0.429697	0.964428	-0.146982	-1.3916	0.49235	-0.181239	1.98458	-0.279612	0.198445	0.267916	-0.209949	-0.21571	-0.25044	-0.309024	0.610436	0.590201	1.53986	-0.530875	-0.141291	0.861861	-0.829641	0.837615	0.87831	0.124242	0.10723	0.267916	-0.644732	1.34841	-0.806031	1.66142	1.06828	0.0959057	-0.845641	1.28155	0.15838	1.00094	1.18516	0.861861	-1.0783	1.28155	-0.198445	0.920516
TCGA-56-5898	TCGA-56-5898	-0.0281681	-0.124242	0.362667	-1.28155	-0.630925	1.11951	-0.356657	0.291346	1.61821	1.0783	0.0338037	0.973435	0.198445	-0.550433	-0.15838	0.0789421	1.02923	1.06828	0.435883	-0.903441	-0.411237	0.460798	-0.715731	-0.715731	-1.59769	0.169799	1.15172	-0.135603	0	-0.708473	-1.59769	0.320862	-0.745152	0.227256	-1.17386	0.309024	0.0620013	0.320862	-0.498719	0.326799	3.05546	0.067646	0.326799	0.15838	-0.790538	0.285474	1.63943	-0.624066
TCGA-56-6545	TCGA-56-6545	0.679803	0.861861	-0.314938	-1.57782	0.0845939	2.41511	-0.368689	0.262082	-0.0225334	-0.870056	1.11951	-0.845641	-0.429697	0.10723	0.596918	-0.498719	0.845641	0.672723	-0.505108	-0.332746	1.05837	0.320862	0.694067	-0.303121	-0.911945	0.798261	1.37691	0.617237	0.745152	0.238832	-0.320862	0.790538	2.02667	3.05546	0.10723	1.90964	0.603663	0.806031	0.285474	2.53527	0.067646	0.570204	0.937863	0.715731	-1.63943	1.05837	-1.13012	0.679803
TCGA-56-6546	TCGA-56-6546	0.141291	0.929155	-0.637813	0.101566	0.297228	0.596918	0.903441	0.129921	2.24576	1.90964	0.314938	0.25044	-1.13012	-0.320862	-0.0056329	0.204194	1.23192	1.43755	0.54389	-0.563589	0.767648	1.34841	0.303121	0.837615	0.0732929	1.10903	-0.309024	1.46996	0.991691	1.78564	0.644732	0.752608	1.01971	0.338706	-0.798261	0.929155	0.701252	-0.0168994	0.256256	0.530875	-1.08843	0.146982	0.708473	1.32095	1.14085	0.920516	0.181239	0.610436
TCGA-56-7221	TCGA-56-7221	-1.15172	-1.66142	0.011266	1.00094	-0.124242	-0.737737	0.556999	0.806031	0.617237	1.43755	-0.982522	-1.53986	-0.204194	0.644732	0.0338037	-0.537371	-0.583509	-0.829641	0.320862	-0.204194	-1.63943	0.0450782	1.02923	0.386838	-0.530875	-1.57782	-0.291346	-2.53527	-0.861861	-1.55856	0.603663	-0.679803	0.537371	-0.624066	-0.644732	-0.0563585	-0.955498	-2.32215	0.344677	-0.806031	-0.752608	-1.48676	-1.01971	-0.937863	0.767648	-0.946644	0.332746	-1.73272
TCGA-56-7222	TCGA-56-7222	-1.26885	-0.192704	0.479672	0.686917	-0.181239	-1.20821	0.798261	-0.982522	0.686917	1.30759	1.14085	-0.320862	0.21571	0.448306	-1.3916	0.530875	-0.937863	-1.10903	-0.0168994	0.129921	-1.04856	-1.78564	1.45356	0.435883	0.903441	-1.30759	0.563589	-2.41511	-1.98458	-1.45356	2.41511	-0.790538	0.209949	-0.344677	-0.556999	-0.955498	-1.59769	-2.18059	0.303121	0.745152	-1.48676	1.59769	-1.21998	-1.8441	1.0783	-1.63943	0.861861	1.46996
TCGA-56-7223	TCGA-56-7223	-1.30759	-1.87586	-2.24576	0.651681	0.0620013	-0.929155	0.175516	-2.53527	1.50399	1.50399	-1.90964	-0.813851	1.73272	-1.13012	-1.1966	0.380774	-2.70935	-2.70935	1.98458	-0.356657	-2.41511	-2.70935	-1.68424	-0.221479	-0.658663	-1.37691	1.36252	0.479672	-1.8141	-1.68424	-0.011266	-0.870056	0.309024	2.18059	1.70798	-0.644732	-1.50399	-1.10903	-1.34841	-0.181239	-0.344677	-2.41511	-1.25635	-2.24576	0.845641	-1.46996	1.73272	-0.175516
TCGA-56-7579	TCGA-56-7579	-1.03885	0.338706	0.861861	-0.563589	-1.02923	-0.665676	0.583509	1.70798	1.4219	0.152679	0.101566	1.30759	0.442086	0.479672	0.112897	0.067646	-0.262082	-0.309024	-0.338706	0.380774	-0.782862	0.0056329	-0.338706	0.152679	0.467071	-0.326799	-1.01028	-1.46996	0.011266	-1.75856	-0.186968	-1.66142	0.505108	1.53986	0.556999	0.129921	-0.303121	-1.18516	0.505108	-0.715731	1.25635	-0.806031	-0.279612	-0.399008	-0.417375	-0.221479	0.813851	-1.28155
TCGA-56-7580	TCGA-56-7580	-0.570204	-0.362667	0.146982	0.0225334	-1.34841	-0.0394403	-0.665676	-1.63943	0.405115	1.94574	0.964428	-0.991691	-0.011266	-0.920516	-1.14085	-0.152679	-1.00094	-1.20821	-0.0225334	-0.715731	-0.23304	-0.715731	-1.34841	-0.273759	-0.23304	-0.256256	0.405115	-0.730363	-1.14085	-0.429697	-0.467071	-0.624066	-0.267916	0.279612	0.429697	0.417375	-0.511517	-1.37691	-2.70935	0.112897	-0.505108	-0.23304	-0.821721	-0.603663	0.429697	-0.790538	-0.929155	0.760106
TCGA-56-7582	TCGA-56-7582	-0.448306	-0.209949	1.01971	1.09867	-0.25044	-0.511517	-0.332746	-0.929155	-0.356657	0.273759	-1.21998	-0.911945	2.02667	0.853723	-0.460798	0.460798	-0.285474	-0.498719	0.610436	0.610436	-0.374725	-0.186968	-0.0902483	-0.25044	0.448306	-0.356657	0.23304	-0.511517	0.279612	-0.244632	1.08843	-1.21998	0.011266	0.708473	0.209949	-0.590201	-0.124242	-0.903441	-1.26885	-0.911945	-0.0902483	1.10903	0.21571	-0.256256	0.563589	0.362667	-0.350661	-1.02923
TCGA-56-7730	TCGA-56-7730	1.87586	-1.8141	-0.782862	0.454543	-0.0168994	-1.68424	0.267916	0.0732929	-0.467071	1.87586	0.454543	0.338706	0.238832	0.556999	-1.55856	-1.90964	-1.73272	-1.48676	0.895001	-1.55856	-1.98458	-0.973435	0.886625	0.448306	0.338706	-1.75856	1.48676	-0.152679	-1.68424	-1.34841	0.982522	0.991691	0.21571	-1.13012	0.448306	-0.982522	-1.90964	-0.435883	0.429697	-2.12355	0.694067	-0.537371	-1.11951	-1.48676	1.53986	-1.53986	1.75856	-0.221479
TCGA-56-7731	TCGA-56-7731	0.590201	0.297228	-0.486001	-0.946644	-0.964428	1.04856	-0.49235	0.49235	0.517948	0.651681	1.8441	0.790538	0.146982	-0.895001	0.0281681	0.392915	0.610436	0.775233	-0.23304	-1.14085	0.0789421	1.21998	-0.624066	-1.59769	-0.467071	0.964428	-0.417375	-1.02923	0.411237	-0.806031	-1.73272	0.920516	-1.06828	0.141291	-1.24404	0.479672	1.50399	0.227256	-0.386838	0.798261	-0.448306	1.4219	1.13012	1.28155	-0.637813	0.630925	0.15838	0.829641
TCGA-56-7823	TCGA-56-7823	-1.04856	-1.4219	0.991691	0.715731	-0.0902483	-1.50399	0.920516	0.701252	0.583509	0.737737	0.291346	0.530875	-0.164087	-0.982522	-1.06828	-1.26885	-1.68424	-1.66142	1.37691	-0.0225334	-0.644732	-1.23192	-1.75856	1.57782	0.112897	-0.929155	-0.524401	-1.53986	-1.23192	-0.686917	1.78564	-1.26885	0.256256	-1.34841	0.829641	-1.15172	-1.4219	-1.90964	-1.59769	-0.87831	0.227256	-1.53986	-1.70798	-1.21998	0.10723	-1.21998	-0.399008	-1.87586
TCGA-56-8082	TCGA-56-8082	-1.24404	-1.28155	1.11951	-0.486001	-0.54389	-1.1966	-0.0056329	-0.423528	-0.929155	0.530875	0.399008	0.112897	-1.40658	0.701252	-1.45356	0.0563585	-0.537371	-0.790538	1.75856	1.3916	-1.08843	-1.50399	0.101566	1.09867	-0.267916	-1.18516	-0.112897	-0.782862	-1.21998	-1.57782	1.01971	-1.05837	-0.0902483	-1.15172	-0.0959057	1.10903	-1.52168	0.25044	1.1966	-0.745152	0.112897	-0.603663	-1.04856	-1.36252	0	-1.10903	-0.715731	-1.36252
TCGA-56-8083	TCGA-56-8083	0.267916	-1.53986	-0.895001	0.991691	0.701252	-0.798261	1.03885	0	1.73272	-0.0168994	-0.760106	-0.603663	-0.517948	-2.70935	1.25635	-2.24576	-2.02667	-1.73272	-0.186968	0.946644	-1.4142	-2.12355	-1.33455	-0.101566	-1.66142	-0.198445	-0.448306	3.05546	-2.02667	-1.03885	0.798261	-3.05546	-0.326799	0.672723	0.845641	2.32215	-1.30759	0.326799	-1.43755	-0.0507176	0.399008	-1.00094	-1.14085	-2.07268	-3.05546	-1.20821	-0.955498	1.02923
TCGA-56-8201	TCGA-56-8201	1.3916	1.52168	-0.798261	-1.06828	-1.17386	0.775233	0.708473	-0.21571	1.21998	0.380774	0.152679	0.332746	0.344677	0.672723	1.13012	-0.192704	1.66142	1.98458	0.429697	-0.417375	1.01028	0.135603	0.204194	-0.617237	-0.964428	2.32215	1.04856	1.57782	2.41511	1.53986	0.392915	-0.486001	-0.368689	-0.798261	-1.23192	-0.550433	1.57782	-0.0338037	-0.244632	1.59769	-0.694067	0.23304	2.07268	1.87586	0.0225334	1.66142	0.556999	-0.0732929
TCGA-56-8304	TCGA-56-8304	-0.411237	-0.701252	0.964428	-0.973435	-0.291346	-0.637813	1.94574	-0.0338037	1.23192	0.570204	-0.630925	0.798261	-0.411237	0.344677	1.70798	-0.87831	-0.530875	-0.435883	-0.386838	-0.392915	-0.169799	-0.118568	0.0056329	0.362667	-0.715731	-0.937863	0.686917	0.209949	-0.886625	0.267916	-0.644732	-0.467071	0.982522	0.405115	0.411237	-0.576844	-0.644732	-0.570204	-0.186968	-0.920516	1.40658	-1.37691	-0.679803	-0.303121	0.644732	-0.596918	0.982522	-1.78564
TCGA-56-8305	TCGA-56-8305	-0.870056	-0.320862	-0.442086	0.221479	-0.937863	0.442086	-1.02923	1.25635	0.737737	0.129921	-0.0563585	0.964428	-1.01971	-0.537371	-1.10903	-1.28155	-1.45356	-1.18516	0.829641	-2.18059	-0.853723	-0.590201	-0.752608	-1.34841	-0.694067	-0.672723	-0.392915	-1.25635	-0.467071	-0.946644	-0.813851	-0.517948	-0.775233	-0.244632	0.221479	0.314938	-0.556999	0.448306	-1.21998	0.303121	0.332746	0.964428	0.164087	-0.550433	0.982522	-0.563589	1.13012	-0.332746
TCGA-56-8307	TCGA-56-8307	-0.374725	0.164087	-1.3916	-1.29446	0.0450782	-1.8441	-1.03885	0.405115	0.386838	-1.53986	-1.18516	-1.17386	-1.21998	-0.380774	-1.03885	-0.644732	1.45356	1.34841	-0.624066	0.973435	0.454543	-0.181239	0.752608	1.16272	1.17386	1.73272	0.694067	0.0959057	-0.067646	0.686917	0.011266	-1.13012	-0.0450782	-0.937863	-0.511517	0.49235	-0.570204	0.760106	-0.320862	-0.790538	-0.845641	-1.43755	-0.262082	-0.129921	-0.813851	2.24576	-0.0168994	2.24576
TCGA-56-8308	TCGA-56-8308	0.392915	-0.297228	0.973435	0.442086	-0.0845939	0.405115	-0.517948	-1.52168	-1.13012	0.25044	0.0902483	-0.0168994	0.380774	-0.806031	-0.417375	-0.124242	-1.11951	-0.813851	2.02667	-0.135603	0.320862	-0.0732929	-0.701252	-0.845641	-0.262082	-0.0168994	0.920516	-0.238832	-0.435883	-0.701252	-0.181239	-1.18516	-0.837615	-0.21571	0.991691	-0.737737	-0.448306	0.570204	-1.0783	0.350661	0.297228	0.806031	-0.332746	0.309024	-0.955498	0.15838	-0.356657	-1.06828
TCGA-56-8309	TCGA-56-8309	1.8141	1.17386	0.0563585	-1.45356	0.405115	-0.0281681	-1.73272	0.227256	-2.41511	-1.28155	0.204194	-2.32215	-1.28155	0.356657	0.556999	-0.0225334	0.0056329	0.624066	0.964428	0.309024	2.24576	1.28155	1.08843	-0.637813	-1.32095	2.41511	-0.590201	2.12355	1.46996	1.33455	-1.57782	-0.630925	-1.10903	-0.679803	-1.94574	1.59769	1.75856	-0.730363	0.821721	1.20821	-0.870056	0.870056	-0.146982	2.41511	-1.52168	1.48676	-0.0789421	1.29446
TCGA-56-8503	TCGA-56-8503	1.55856	0.911945	-0.262082	-0.982522	-0.610436	2.32215	-1.25635	1.10903	-0.429697	-1.48676	1.28155	0.285474	0.570204	-0.25044	0.256256	-0.473362	1.17386	0.708473	-0.0281681	-1.00094	0.686917	0.198445	-0.169799	-0.486001	-1.01028	1.32095	-1.75856	-0.129921	0.955498	0.297228	-0.479672	0.244632	-0.973435	-0.903441	0.0394403	0.637813	0.665676	0.973435	0.112897	1.37691	0.285474	1.13012	1.17386	1.09867	-0.467071	0.845641	-1.18516	1.03885
TCGA-56-8504	TCGA-56-8504	-0.651681	-0.314938	1.00094	0.169799	0.320862	-0.0732929	1.43755	0.256256	1.34841	1.3916	-0.49235	-0.350661	0.723028	1.34841	1.8141	-0.658663	0.479672	-0.209949	-0.0732929	0.399008	0.267916	0.067646	1.90964	-0.903441	0.101566	-0.0959057	1.16272	0.067646	-0.209949	0.320862	0.152679	-1.70798	1.50399	0.760106	-0.467071	-1.05837	-0.0563585	-0.392915	1.33455	-0.946644	0.101566	-0.87831	0.135603	0.192704	0.204194	0.204194	0.25044	0.0732929
TCGA-56-8622	TCGA-56-8622	0.517948	-0.530875	-0.0563585	-1.00094	-0.204194	0.730363	-1.40658	0.0225334	-0.273759	-2.32215	-0.175516	-1.29446	1.20821	-1.8141	-0.603663	-0.737737	-0.101566	-0.303121	-0.87831	-0.344677	-1.09867	-0.610436	-1.04856	-2.07268	-1.36252	-0.112897	-1.68424	-1.70798	-0.350661	-1.73272	-2.41511	0.209949	-2.32215	-0.238832	-0.991691	0.630925	0.0056329	1.03885	-0.467071	0.511517	-0.0845939	0.0338037	-0.320862	0.0845939	-1.32095	-0.204194	0.238832	-1.09867
TCGA-56-8623	TCGA-56-8623	1.43755	2.02667	-0.101566	-0.87831	-0.135603	1.14085	-3.05546	-1.40658	-1.55856	-0.821721	0.186968	-1.87586	1.61821	0.895001	1.87586	0.715731	1.98458	2.41511	-0.498719	-0.617237	1.90964	2.70935	0.829641	-1.98458	-1.45356	1.63943	0.54389	0.630925	1.73272	0.537371	-2.70935	1.48676	-2.18059	-0.435883	-2.70935	-0.435883	1.78564	1.20821	0.937863	-1.52168	-1.61821	0.297228	3.05546	2.18059	-1.50399	2.53527	-0.895001	-1.0783
TCGA-56-8624	TCGA-56-8624	0.596918	-0.479672	2.70935	-0.54389	-0.955498	0.435883	-0.473362	-2.12355	0.886625	-0.392915	0.467071	-0.423528	0.486001	-1.57782	-0.524401	-0.911945	-0.982522	-0.775233	0.479672	0.141291	-1.15172	-0.146982	-0.454543	-2.70935	-1.61821	0.21571	-2.32215	-0.903441	-0.417375	-1.4219	-2.24576	0.537371	-0.672723	0.112897	-1.14085	-0.442086	0	0.309024	-1.13012	-0.0168994	0.630925	-1.14085	-0.314938	0.0056329	-1.94574	-0.297228	-2.02667	0.25044
TCGA-56-8625	TCGA-56-8625	1.01971	0.870056	0.309024	-0.15838	0.285474	0.186968	-0.411237	-0.181239	-1.24404	-0.279612	0.10723	-0.10723	-1.8141	0.112897	1.36252	0.0507176	1.94574	1.8441	0.0732929	0.701252	1.52168	0.790538	0.550433	-1.33455	-0.845641	1.55856	0.442086	1.45356	1.8141	1.1966	0.285474	-1.1966	-0.651681	0.498719	-0.730363	-0.460798	0.861861	-0.0732929	-0.067646	0.991691	0.0959057	-0.790538	2.24576	1.61821	-2.53527	2.07268	-1.37691	0.417375
TCGA-56-8626	TCGA-56-8626	-0.192704	-0.49235	1.10903	-0.730363	-0.686917	0.392915	-1.30759	0.186968	0	-1.75856	0.209949	-1.28155	0.715731	-0.964428	-0.0959057	-1.16272	-0.374725	-0.164087	-0.511517	-1.45356	-0.658663	0.54389	0.0789421	-1.90964	-1.8441	-0.146982	-0.21571	-1.1966	-0.380774	-0.610436	-1.53986	-0.273759	-1.01971	-0.886625	-0.760106	1.0783	-0.665676	1.90964	0.186968	1.34841	0.498719	0.486001	0.767648	-0.435883	-2.18059	0.0056329	-0.486001	1.57782
TCGA-56-8628	TCGA-56-8628	1.52168	0.903441	-0.417375	-0.356657	-0.0959057	0.665676	-0.845641	0.617237	-1.03885	-0.309024	0.837615	-0.101566	-0.861861	0.238832	0.665676	-0.610436	-0.356657	0.467071	-0.0789421	-0.730363	0.0845939	0.563589	0.467071	-0.362667	-1.68424	1.04856	-0.715731	0.929155	0.790538	0.386838	-0.782862	-0.0563585	-1.0783	0.380774	-1.46996	1.3916	0.929155	2.18059	0.583509	0.405115	2.02667	0.15838	0.745152	1.3916	-1.8441	0.955498	-2.53527	-0.895001
TCGA-56-8629	TCGA-56-8629	0.473362	-0.737737	1.06828	-1.24404	-0.701252	-0.715731	-0.442086	-0.790538	1.8141	0.637813	0.590201	-0.368689	0.745152	0.101566	-0.10723	-1.59769	-1.3916	0.112897	0.238832	-2.41511	-0.314938	-1.33455	0.309024	-1.87586	-0.0845939	0.141291	-0.530875	-1.0783	-0.637813	0.101566	-0.442086	-1.24404	-1.13012	0.356657	0.895001	-0.181239	-0.806031	0.610436	0.895001	0.813851	1.57782	0.417375	0.221479	-0.583509	0.837615	-0.651681	0.929155	1.98458
TCGA-56-A49D	TCGA-56-A49D	0.537371	0.715731	-0.326799	-1.78564	1.28155	-0.350661	1.63943	-0.23304	0.665676	1.8141	-0.10723	0.982522	-0.486001	-0.0281681	1.78564	-0.442086	0.658663	0.362667	0.303121	0.511517	0.973435	0.723028	0.576844	1.34841	-0.821721	0.760106	0.505108	0.715731	0.517948	1.00094	0.386838	-0.920516	0.798261	-0.112897	-0.486001	-1.43755	0.135603	0.124242	1.04856	-0.964428	0.715731	-0.175516	0.297228	0.829641	0.583509	0.54389	-0.21571	-0.303121
TCGA-56-A4BW	TCGA-56-A4BW	-0.181239	0.0507176	0.350661	-0.570204	0.0056329	0.356657	0.314938	-1.06828	-2.53527	0.0168994	-0.124242	-0.946644	0.563589	0.723028	-1.09867	-1.87586	-1.37691	-1.09867	-0.767648	3.05546	0.356657	-0.570204	0.982522	-0.798261	-1.29446	-0.124242	-0.0507176	-1.06828	-0.238832	0.610436	-0.590201	-0.708473	2.32215	1.46996	-0.101566	0.0281681	-0.21571	-0.169799	0.0789421	0.0507176	-0.386838	0.442086	-0.49235	0.0959057	-0.291346	-0.411237	-0.651681	1.36252
TCGA-56-A4BX	TCGA-56-A4BX	0.0902483	-1.73272	0.0789421	-0.267916	-0.0225334	-1.37691	0.181239	-0.87831	-1.29446	0.870056	-0.135603	-0.15838	0.964428	-0.209949	-1.43755	-1.66142	-1.78564	-1.87586	1.55856	-0.505108	-3.05546	-2.24576	-1.52168	-0.141291	-0.344677	-2.41511	1.32095	0.556999	-1.63943	-1.04856	-0.0168994	-1.36252	-0.067646	-0.011266	3.05546	-1.78564	-1.0783	-0.920516	-1.02923	-2.07268	2.70935	-3.05546	-2.18059	-2.18059	0.152679	-1.94574	0.886625	-1.21998
TCGA-56-A4BY	TCGA-56-A4BY	-0.344677	-1.01971	0.473362	-0.175516	0.973435	0.238832	-1.00094	-1.87586	-0.186968	0.861861	-1.17386	-0.853723	0.129921	-0.435883	-0.563589	-0.067646	-0.0056329	-0.630925	0.982522	0.285474	-0.338706	-0.658663	0.903441	-1.8441	0.279612	-0.135603	1.25635	-0.221479	-0.297228	-0.0394403	-0.946644	-1.01971	-0.442086	0.429697	-0.192704	1.06828	-0.405115	0.112897	-0.0620013	-1.1966	-0.658663	0.590201	-0.964428	-0.338706	-1.34841	-0.423528	1.66142	-1.25635
TCGA-56-A4ZJ	TCGA-56-A4ZJ	1.4219	1.26885	0.221479	-1.0783	-0.603663	1.90964	-2.24576	0.309024	-1.16272	-0.460798	0.946644	-0.505108	0.737737	-0.870056	0.782862	-0.135603	1.00094	1.46996	-0.141291	-0.380774	0.285474	1.10903	-0.256256	-1.75856	-1.53986	1.02923	-1.01971	-0.524401	0.973435	-0.679803	-1.78564	1.16272	-1.90964	-0.25044	-1.10903	0.467071	0.708473	0.262082	0.320862	0.537371	1.03885	0.624066	1.52168	1.17386	-0.861861	0.937863	-1.8141	0.442086
TCGA-56-A4ZK	TCGA-56-A4ZK	0.320862	1.11951	0.798261	0.737737	-0.256256	-0.813851	0.279612	-2.02667	-0.181239	0.665676	-0.837615	-0.570204	0.011266	-0.244632	0.0902483	-0.267916	1.13012	0.651681	0.267916	0.338706	-0.135603	0.204194	1.09867	-0.821721	-0.0789421	0.350661	0.0450782	0.386838	0.314938	0.411237	-0.338706	-1.68424	-0.285474	0.344677	0	0.227256	-0.0732929	-1.23192	-0.590201	-0.303121	-0.821721	-0.181239	0.356657	0.49235	-1.40658	0.658663	-1.3916	0.221479
TCGA-56-A5DR	TCGA-56-A5DR	-0.806031	-0.829641	-0.303121	0.374725	-1.50399	0.380774	0.498719	0.192704	1.63943	-0.332746	-0.152679	0.227256	0.790538	-0.192704	0.0507176	0.0620013	-0.118568	-0.767648	-1.08843	0.112897	0.291346	-1.02923	-0.679803	0.845641	0.870056	-0.417375	-1.00094	-1.98458	-0.256256	0.590201	0.813851	0.630925	0.861861	-0.479672	-0.129921	-0.723028	-0.576844	-1.29446	-0.610436	-0.21571	0.362667	-0.238832	-0.550433	-0.356657	-0.760106	-0.686917	-0.937863	1.61821
TCGA-56-A5DS	TCGA-56-A5DS	0.723028	-0.175516	-0.124242	-0.596918	0.279612	0.0845939	-0.448306	-1.23192	-1.00094	0.937863	0.423528	0.267916	-0.0563585	-0.411237	0.169799	-0.556999	0.262082	0.0394403	0.583509	-0.511517	0.181239	0.556999	-0.344677	0.15838	-0.411237	0.479672	0.380774	0	-0.821721	0.23304	-0.911945	-1.16272	-0.964428	1.02923	-0.603663	-0.829641	0.198445	0.737737	-0.291346	-0.624066	0.192704	-0.964428	-0.861861	0.54389	0.0902483	-0.0394403	0.192704	-0.21571
TCGA-58-8386	TCGA-58-8386	-0.454543	-0.221479	0.637813	-2.32215	0.129921	-0.192704	-0.486001	0.870056	0.644732	-0.845641	-0.0281681	0.617237	-0.209949	-1.23192	0.903441	0.782862	1.37691	1.36252	0.101566	-0.285474	-0.486001	0.486001	-0.244632	-1.78564	-2.24576	0.973435	-0.0620013	0.186968	1.26885	-0.23304	-0.964428	-0.186968	0.723028	1.8141	-0.920516	0.920516	0.101566	0.861861	-1.46996	0.596918	-0.603663	1.98458	1.70798	0.694067	-1.29446	1.26885	-1.52168	-0.556999
TCGA-58-8387	TCGA-58-8387	0.821721	0.937863	-1.55856	1.02923	-0.0281681	-0.0056329	-0.0422591	-0.356657	1.59769	-0.486001	-0.911945	2.53527	-1.16272	0.181239	-0.0902483	0.454543	0.644732	-0.0845939	-1.90964	0.067646	0.845641	1.52168	-0.411237	0.273759	1.98458	-0.399008	0.448306	0.813851	0.112897	0.303121	1.63943	0.590201	0.686917	-1.62873	0.911945	-1.20821	0.813851	-0.386838	0.730363	-0.813851	0.596918	-0.596918	-1.08843	0.637813	0.227256	0.181239	1.09867	-2.24576
TCGA-58-8388	TCGA-58-8388	0.0789421	-0.0620013	-0.590201	-0.454543	0.135603	0.338706	-1.75856	-0.0732929	-0.630925	-2.53527	2.02667	-0.806031	-2.07268	-0.610436	-0.141291	-0.955498	-0.338706	-0.273759	-0.853723	-0.101566	0.556999	0.141291	0.356657	0.374725	-1.25635	0.610436	0.227256	0.775233	0.25044	0.790538	-0.0902483	-0.991691	0.610436	-1.0783	-1.02923	1.52168	0.15838	1.98458	-0.169799	0.563589	-1.28155	-0.583509	0.386838	0.524401	-1.75856	0.665676	-1.63943	1.75856
TCGA-58-8390	TCGA-58-8390	-0.204194	0.344677	-0.583509	0.067646	-0.326799	-0.694067	-1.43755	-0.204194	-0.686917	-1.94574	0.973435	-0.129921	-2.24576	-1.10903	-0.596918	-0.25044	-0.454543	-0.486001	-0.0620013	0.54389	-0.929155	-0.991691	-0.651681	-0.405115	-0.429697	-0.0789421	1.01971	-0.309024	-0.537371	-1.11951	-0.0056329	-0.460798	0.448306	-1.33455	-0.399008	1.30759	-0.637813	0.991691	-0.576844	0.929155	-0.576844	-1.75856	-0.350661	-0.0225334	-2.02667	-0.0168994	0.291346	-0.537371
TCGA-58-8391	TCGA-58-8391	-1.05837	-0.911945	0.982522	1.1966	-1.03885	-1.53986	-1.16272	0.356657	-0.23304	-0.25044	2.41511	-0.262082	-0.973435	0.067646	-1.29446	-1.14085	-1.29446	-1.24404	1.4219	-0.886625	-1.61821	-1.30759	-0.903441	-0.479672	0.164087	-0.973435	-0.982522	-0.617237	-1.36252	-1.0783	0.350661	-2.53527	1.32095	-1.09867	-0.454543	-1.10903	-1.3916	-1.59769	-1.68424	-0.701252	-0.374725	0.790538	-1.24404	-1.00094	-0.829641	-1.05837	-0.15838	0.505108
TCGA-58-8392	TCGA-58-8392	2.32215	-1.46996	1.46996	0.356657	-1.23192	-0.973435	0.338706	0.429697	-0.845641	0.790538	0.175516	0.297228	1.23192	-1.04856	0.775233	-0.813851	-0.309024	-0.429697	2.53527	-0.676259	-1.36252	-0.946644	-1.8141	1.1966	0.479672	-1.61821	1.03885	-0.637813	-1.34841	-2.41511	0.837615	-1.45356	0.590201	-1.25635	1.75856	-2.02667	-1.15172	-0.630925	-2.53527	-1.14085	2.32215	-0.723028	-0.845641	-1.1966	0.498719	-1.14085	0.821721	-0.146982
TCGA-58-8393	TCGA-58-8393	0.164087	0.486001	0.537371	-0.399008	0	0.0563585	-0.651681	-1.24404	1.24404	-0.505108	-1.37691	-0.530875	0.0450782	0.511517	0.583509	0.129921	1.16272	0.870056	0.326799	0.0845939	0.760106	0.473362	0.374725	-0.665676	0.752608	0.946644	0.0563585	1.50399	0.782862	0.903441	0.903441	-0.644732	-0.929155	0.309024	-0.386838	-0.596918	0.350661	-0.0225334	-0.991691	0.0789421	0.411237	0.0450782	1.20821	1.0783	-0.782862	1.29446	-0.273759	0.279612
TCGA-58-A46J	TCGA-58-A46J	-0.392915	-0.256256	-0.964428	0.146982	1.43755	0.15838	-0.112897	0.454543	1.45356	-0.0620013	0.767648	1.05837	-0.782862	0.505108	1.00094	-1.68424	-0.505108	0.332746	0.737737	-0.644732	-0.067646	0.973435	0.067646	-0.0281681	0.320862	0.209949	1.1966	-0.10723	0.101566	-0.0732929	1.50399	0.362667	0.332746	-1.23192	-0.314938	-0.686917	0.0450782	-0.498719	1.66142	-0.708473	0.723028	-0.152679	0.486001	0.505108	1.3916	0.273759	1.8441	-0.362667
TCGA-58-A46K	TCGA-58-A46K	-0.658663	-0.813851	1.03885	0.0789421	0.524401	-0.853723	-1.01971	-0.767648	-0.175516	0.49235	-2.24576	-0.0620013	1.37691	0.790538	-0.537371	0.0281681	-0.448306	-1.06828	1.05837	0.570204	-0.25044	-0.679803	0.590201	1.68424	1.61821	-0.813851	0.479672	0.338706	-0.583509	0.118568	1.98458	-0.829641	-0.556999	1.32095	0.291346	0.198445	-0.603663	0.221479	0.467071	-1.36252	0.181239	0.0845939	-1.3916	-0.448306	0.596918	-0.624066	1.78564	-0.405115
TCGA-58-A46L	TCGA-58-A46L	1.78564	-0.273759	2.53527	0.701252	-0.798261	-0.221479	1.36252	1.03885	0.767648	0.0225334	-0.672723	-0.637813	0.760106	-0.861861	-0.204194	-0.861861	0.911945	0.152679	2.41511	-0.374725	0.870056	-0.0450782	-0.192704	1.23192	0.273759	-0.0507176	0.937863	1.48676	0.192704	0.644732	2.18059	-1.29446	-0.0732929	2.70935	0.730363	0.386838	-0.141291	-1.40658	-1.1966	-0.530875	-0.368689	-0.911945	-0.344677	0.262082	0.886625	0.326799	-0.570204	-0.813851
TCGA-58-A46M	TCGA-58-A46M	-0.279612	0.303121	0.392915	1.0783	1.50399	-1.15172	0.198445	0.448306	1.28155	-0.886625	-1.11951	0.665676	1.75856	1.37691	-0.517948	0.0056329	0.350661	0.267916	0.0902483	0.0338037	-0.0394403	-0.498719	3.05546	1.17386	0.262082	-0.297228	-0.356657	0.135603	0.309024	1.46996	1.1966	-2.70935	0.067646	-0.603663	1.43755	0.837615	-0.101566	-0.991691	1.50399	-1.09867	0.118568	-0.991691	0.256256	-0.124242	1.00094	0.0789421	0.0225334	-0.920516
TCGA-58-A46N	TCGA-58-A46N	-1.1966	-1.68424	0.517948	-0.853723	0.0902483	-2.12355	-0.309024	-1.32095	1.18516	0.694067	-0.0789421	-0.429697	0.0732929	0.135603	-0.813851	-0.112897	-1.14085	-1.33455	0.596918	0.590201	-1.02923	-1.14085	-0.238832	0.417375	-0.973435	-1.73272	-0.596918	-0.368689	-1.52168	-0.790538	0.380774	-2.24576	0.350661	-0.672723	0.467071	-1.16272	-1.63943	-0.886625	-0.204194	-1.40658	0.442086	-0.624066	-1.36252	-1.70798	-0.273759	-1.52168	1.52168	0.448306
TCGA-60-2695	TCGA-60-2695	-0.511517	0.291346	-1.45356	0.473362	-0.694067	0.505108	0.25044	-1.75856	0.576844	-0.603663	-0.530875	-0.141291	-2.12355	0.326799	0.146982	-0.0620013	-0.273759	0.146982	-0.583509	0.273759	0.10723	0.181239	0.806031	0.517948	-0.011266	0.0789421	-0.701252	0.448306	0.350661	0.637813	0.511517	1.11951	1.57782	0.273759	0.435883	-0.760106	0.146982	-1.24404	0.479672	-0.0225334	-0.672723	-0.141291	0.624066	-0.0732929	-0.49235	0.386838	-1.01971	2.02667
TCGA-60-2697	TCGA-60-2697	1.45356	0.320862	-1.50399	-0.964428	0.658663	0.903441	-1.68424	-0.192704	-0.262082	-0.405115	1.73272	-1.75856	-0.760106	-0.596918	0.285474	0.297228	0.423528	0.853723	-0.603663	-0.610436	1.61821	2.12355	0.192704	-1.01028	-1.11951	1.8441	0.309024	1.53986	0.637813	0.511517	-1.75856	0.338706	-1.40658	0.101566	-2.07268	0.332746	1.52168	0.813851	-0.715731	0.454543	-2.24576	1.1966	0.169799	2.53527	-0.982522	1.70798	-0.845641	0.374725
TCGA-60-2698	TCGA-60-2698	0.715731	0.955498	-0.227256	-0.929155	-0.920516	0.135603	0.511517	0.87831	0.861861	-0.152679	1.18516	-1.06828	0.386838	0.929155	1.34841	0.946644	-0.423528	-0.0394403	0.603663	0.0225334	0.624066	1.57782	0.87831	-0.870056	-0.895001	0.870056	-0.0225334	1.21998	1.34841	0.435883	-0.745152	1.24404	0.129921	0.505108	1.34841	-0.498719	1.02923	0.146982	1.45356	0.644732	0.837615	1.26885	1.90964	0.895001	-0.186968	1.3916	-0.701252	0.186968
TCGA-60-2703	TCGA-60-2703	0.423528	-0.782862	-1.40658	0.011266	-0.368689	1.30759	0.320862	0.380774	0.101566	0.356657	2.70935	-1.61821	-0.845641	-1.66142	-0.530875	-0.617237	-1.24404	-1.40658	-0.169799	1.05837	-1.24404	-1.00094	-0.460798	-0.291346	-1.05837	-0.637813	0.821721	-1.05837	-0.991691	-0.511517	0.806031	-1.03885	1.03885	0.790538	0.279612	1.8141	-0.760106	0.745152	-0.101566	1.70798	-0.982522	1.70798	-0.368689	-0.870056	1.09867	-0.798261	-0.708473	0.745152
TCGA-60-2704	TCGA-60-2704	0.760106	1.40658	0.886625	-0.686917	1.10903	0.861861	-1.59769	0.0450782	-1.06828	-0.596918	0.0845939	-1.68424	0.169799	-0.937863	1.01971	0.745152	1.4219	0.798261	1.28155	0.517948	1.15172	0.813851	0.460798	-1.09867	-1.63943	1.09867	0.530875	1.16272	1.43755	0.181239	-0.256256	-0.767648	-1.18516	0.624066	0.067646	0.955498	1.05837	0.0507176	-0.903441	1.21998	-0.460798	2.07268	2.12355	1.24404	-0.694067	1.94574	-2.12355	-0.486001
TCGA-60-2706	TCGA-60-2706	0.829641	0.256256	-0.870056	0.853723	0.314938	-0.279612	1.11951	-1.33455	1.78564	3.05546	-1.45356	1.33455	-0.87831	-0.368689	0.617237	0.651681	1.61821	0.991691	1.00094	0.169799	0.152679	0.537371	0.124242	-0.0507176	-0.181239	0.737737	1.0783	0.181239	1.32095	1.02923	0.192704	-0.198445	1.01028	1.21998	0.596918	-1.8141	1.16272	-1.30759	-0.556999	-0.929155	0.0450782	-0.460798	1.25635	0.723028	-2.24576	1.17386	-0.262082	-1.34841
TCGA-60-2707	TCGA-60-2707	-0.112897	0.745152	-0.0450782	-1.32095	-2.12355	1.53986	-0.0902483	0.54389	0.0338037	-0.221479	1.0783	0.442086	-1.46996	-0.0507176	0.0225334	0.708473	0.221479	0.737737	-0.708473	0.596918	-1.01028	-0.262082	0.473362	-2.12355	-1.33455	1.20821	-0.135603	-0.920516	0.320862	-1.01971	-1.16272	0.686917	-0.790538	1.30759	-1.01028	0.362667	0.0959057	-0.603663	-0.181239	1.63943	0.813851	1.94574	0.380774	0.21571	-1.8141	0.186968	-0.752608	1.63943
TCGA-60-2708	TCGA-60-2708	-0.152679	0.129921	1.70798	-0.467071	0.955498	0.991691	1.8441	0.982522	2.70935	0.392915	1.8141	1.28155	-1.1966	-1.40658	0.181239	0.730363	0.0789421	-0.192704	-0.320862	0.537371	-0.596918	-0.454543	-1.28155	-1.40658	-1.13012	-0.429697	-1.16272	-1.43755	-0.227256	-1.66142	-1.40658	1.1966	0.285474	0.964428	-0.694067	1.01971	-0.473362	0.303121	-0.267916	2.41511	0.238832	2.41511	0.129921	-0.775233	-1.3916	-0.399008	-0.0902483	-0.267916
TCGA-60-2710	TCGA-60-2710	-0.0225334	0.21571	0.411237	0.498719	-0.870056	0.0507176	-1.61821	-0.0507176	-1.02923	-1.50399	-0.362667	-0.737737	-1.02923	0.423528	0.442086	-0.10723	0.813851	0.473362	0.368689	0.837615	0.326799	0.467071	0.937863	0.399008	0.297228	0.54389	-0.511517	0.112897	0.362667	0.192704	1.28155	-1.10903	0.672723	-0.853723	0.511517	-0.21571	0.715731	-0.973435	0.392915	-0.0845939	0.767648	0.454543	0.198445	0.399008	-1.78564	0.946644	0.309024	0.227256
TCGA-60-2711	TCGA-60-2711	0.672723	-0.630925	-1.70798	0.821721	-0.314938	-1.10903	0.326799	-0.256256	0.964428	0.679803	-0.15838	-0.0902483	-1.26885	-0.356657	-0.479672	-0.479672	-0.0959057	-0.576844	0.665676	0.603663	-0.435883	-0.309024	-0.326799	-0.285474	1.01971	-0.460798	1.05837	0.637813	-0.423528	0.701252	0.505108	-0.10723	1.14085	-1.20821	1.53986	-0.244632	-0.610436	0.141291	-0.790538	-1.30759	1.87586	-1.52168	-0.498719	-0.135603	-0.297228	-0.135603	1.01028	-0.590201
TCGA-60-2712	TCGA-60-2712	1.33455	1.15172	-0.617237	-0.624066	-0.861861	0.790538	-1.17386	-0.175516	-0.25044	-1.66142	0.23304	-1.0783	-1.23192	-0.152679	0.760106	0.610436	0.730363	0.845641	-0.486001	0.411237	1.66142	1.03885	-0.0056329	0.181239	-1.48676	1.17386	-0.845641	1.70798	1.13012	0.895001	-1.36252	0.576844	0.524401	-0.0902483	-0.297228	-0.0845939	1.14085	1.36252	-0.946644	0.723028	-0.0281681	1.53986	1.08843	1.52168	-0.920516	1.8441	-1.45356	0.067646
TCGA-60-2713	TCGA-60-2713	0.556999	1.14085	0.326799	0.479672	-0.0732929	1.10903	-0.895001	0.920516	-0.617237	-0.570204	0.550433	-0.644732	-0.169799	-0.505108	0.498719	0.955498	1.40658	1.45356	1.11951	0.0789421	0.429697	1.09867	-0.0450782	0.175516	-0.291346	0.911945	0.411237	1.04856	1.53986	0.350661	-0.21571	0.583509	0.0959057	-0.929155	-0.10723	-0.267916	1.33455	0.0225334	-0.583509	0.829641	1.73272	0.937863	1.1966	0.813851	-0.399008	1.30759	0.118568	-1.24404
TCGA-60-2714	TCGA-60-2714	0.362667	0.0620013	-1.43755	-2.24576	1.8141	-0.164087	0.405115	1.40658	-0.0394403	-1.8441	-0.708473	-0.537371	0.192704	1.40658	-0.0394403	1.1966	-0.460798	-0.423528	0.454543	0.982522	-0.0056329	1.04856	0.715731	-0.672723	-3.05546	0.715731	1.45356	-0.386838	0.672723	0.473362	-1.01028	0.730363	-0.112897	0.221479	-1.13012	0.152679	0.181239	-0.486001	0.767648	0.737737	0.198445	0.135603	0.782862	0.227256	-0.87831	0.596918	-2.07268	-0.15838
TCGA-60-2715	TCGA-60-2715	0.955498	0.964428	0.169799	-0.556999	0.101566	1.52168	-1.13012	1.36252	0.0563585	-1.34841	1.98458	-1.16272	-0.0338037	1.01028	0.886625	0.423528	1.46996	1.94574	0.0450782	-0.760106	1.8441	1.66142	1.37691	-0.524401	-1.24404	1.70798	0.511517	0.701252	1.28155	0.309024	-1.46996	0.570204	-1.17386	0.314938	-1.63943	0.617237	1.32095	0.903441	1.15172	0.486001	0.679803	0.637813	1.24404	1.21998	-1.46996	1.34841	-0.386838	0.204194
TCGA-60-2719	TCGA-60-2719	-0.10723	-0.0845939	0.435883	-0.423528	0.813851	-0.870056	1.17386	-0.198445	1.17386	-0.752608	-0.929155	0.368689	-1.15172	0.87831	1.98458	-0.146982	0.473362	0.135603	0.991691	1.43755	0.135603	-0.101566	-0.279612	0.87831	0.198445	-0.0732929	-0.708473	-0.392915	0.169799	-0.392915	0.737737	-0.429697	1.1966	-0.530875	0.737737	-1.90964	-0.118568	0.498719	1.28155	-0.937863	1.09867	-0.644732	0.320862	-0.314938	0.392915	0.124242	0.164087	-0.701252
TCGA-60-2720	TCGA-60-2720	1.36252	0.0450782	-0.0732929	-0.350661	-1.37691	1.43755	-0.25044	2.02667	0.0507176	-0.146982	2.12355	0.946644	-0.338706	-0.273759	1.03885	0.448306	-0.256256	0.49235	-1.05837	-3.05546	0.694067	1.36252	-0.829641	0.686917	0.152679	0.837615	-2.53527	-1.14085	0.344677	0.723028	-1.45356	2.02667	0.297228	-2.70935	-1.29446	-1.06828	0.991691	1.94574	0.973435	1.68424	0.0789421	1.45356	-0.392915	0.991691	1.50399	-0.198445	0.362667	1.06828
TCGA-60-2722	TCGA-60-2722	-1.78564	-1.06828	0.417375	-0.821721	-0.186968	-1.04856	-0.285474	1.75856	0.658663	0.169799	-0.624066	-0.112897	0.186968	-1.20821	-0.829641	-0.417375	-0.903441	-0.982522	0.861861	-0.576844	-1.34841	-1.45356	-1.59769	-1.3916	-0.350661	-0.723028	-0.0168994	-0.49235	-0.448306	-0.505108	0.227256	-1.90964	0.124242	1.59769	1.30759	1.87586	-0.829641	-1.94574	-1.03885	-0.570204	1.13012	-1.21998	-0.973435	-0.911945	0.411237	-0.479672	-0.135603	0.244632
TCGA-60-2723	TCGA-60-2723	-0.610436	0.386838	0.0450782	-1.34841	-2.70935	0.101566	-0.624066	-0.556999	0.723028	0.101566	0.344677	0.576844	0.895001	-0.767648	0.603663	1.06828	0.332746	0.658663	-1.14085	1.33455	0.0959057	0.610436	-0.356657	-0.603663	0.442086	0.368689	1.30759	0.297228	0.845641	0.937863	-0.23304	0.0507176	-0.221479	-0.517948	0.679803	1.00094	0.0732929	-0.829641	-0.297228	0.505108	0.386838	0.332746	0.686917	0.204194	-0.267916	0.467071	0.603663	-0.617237
TCGA-60-2724	TCGA-60-2724	-0.946644	1.68424	-0.011266	0.694067	0.326799	0.429697	0.730363	1.1966	1.29446	0.479672	0.723028	2.70935	0.473362	1.14085	-0.837615	0.356657	-1.18516	-0.583509	-0.723028	-0.911945	-0.790538	-1.29446	1.13012	-0.730363	0.576844	-0.665676	-1.4219	-1.90964	-0.870056	-1.70798	0.417375	1.25635	-1.11951	0.0902483	-0.164087	-0.0056329	-0.767648	-0.332746	1.52168	1.55856	-0.314938	-0.320862	-0.23304	-0.955498	0.303121	-1.01971	0.708473	1.33455
TCGA-60-2725	TCGA-60-2725	0.798261	1.32095	1.3916	0.576844	-0.454543	0.911945	0.895001	0.285474	-0.550433	-0.806031	0.511517	-0.550433	-0.964428	0.686917	1.33455	1.0783	1.52168	1.21998	1.70798	1.0783	0.920516	1.70798	0.929155	-0.320862	0.399008	1.68424	0.362667	0.730363	1.55856	0.570204	-0.25044	0.556999	-0.454543	-0.576844	-0.256256	0.665676	1.48676	-0.411237	0.845641	-0.435883	-0.829641	0.861861	2.02667	1.14085	-1.26885	1.21998	0.338706	0.0620013
TCGA-60-2726	TCGA-60-2726	0.169799	-0.806031	-0.267916	1.17386	1.87586	0.0281681	1.00094	0.0507176	-0.204194	-0.54389	0.861861	-0.0056329	0.0789421	-0.0225334	-0.486001	1.30759	-0.429697	-0.473362	-1.0783	-1.18516	0.511517	0.806031	-1.01028	0.309024	1.33455	0.186968	-1.78564	-0.448306	-0.181239	0.911945	-0.350661	0.273759	0.10723	0.256256	0.672723	-1.66142	-0.256256	1.08843	0.326799	-0.603663	0.448306	0.723028	-0.192704	0.164087	1.30759	-0.694067	-0.0507176	-0.946644
TCGA-63-5128	TCGA-63-5128	-1.61821	-1.37691	3.05546	0.405115	0.362667	-0.344677	-0.821721	-0.821721	-0.723028	-0.686917	-0.442086	0.806031	0.152679	-2.41511	1.09867	0.429697	-1.33455	-0.861861	0.886625	1.04856	-2.02667	-1.68424	-1.17386	-0.297228	-0.644732	-0.920516	-0.442086	-1.73272	-0.87831	-1.98458	0.314938	-1.04856	0.112897	-0.715731	-0.368689	1.37691	-0.837615	-0.911945	-3.05546	0.0845939	0.0338037	1.57782	-0.152679	-1.32095	-1.16272	-0.982522	-0.524401	-0.256256
TCGA-63-6202	TCGA-63-6202	1.66142	1.16272	-0.903441	-0.303121	2.41511	0.637813	-1.05837	1.59769	0.146982	-2.70935	-0.665676	-0.285474	-0.955498	-0.297228	1.08843	-0.576844	1.90964	1.50399	0.350661	-1.33455	1.26885	1.05837	0.262082	-0.0902483	-0.723028	1.43755	2.41511	1.09867	2.02667	1.30759	0.411237	0.350661	0.0845939	-0.723028	-1.68424	0.658663	1.11951	-0.644732	0.576844	0.498719	-2.02667	-0.262082	1.14085	1.57782	0.0563585	2.12355	0.175516	0.617237
TCGA-63-7020	TCGA-63-7020	0.15838	0.279612	2.32215	-0.550433	-0.192704	0.146982	0.380774	-0.244632	1.40658	0.821721	0.701252	0.0789421	-0.511517	0.417375	0.0845939	0.964428	-0.590201	-0.326799	-0.10723	0.146982	0.23304	-0.192704	0.723028	-0.227256	-0.479672	0.320862	-0.946644	0.473362	0.303121	1.05345	-0.0450782	0.417375	1.30759	1.33455	-1.08843	-0.530875	-0.0959057	-0.0450782	0.87831	1.09867	0.344677	0.895001	0.175516	0.152679	-1.66142	0.332746	-1.66142	1.28155
TCGA-63-7021	TCGA-63-7021	-0.314938	-0.227256	0.129921	-0.837615	-0.782862	-0.0789421	0.0507176	0.435883	-0.256256	-0.380774	-0.0620013	-0.448306	0.0281681	0.658663	-0.467071	-0.186968	-0.399008	-0.198445	0.0338037	-1.37691	0.279612	0.262082	2.02667	-1.15172	-0.101566	0.644732	-1.36252	0.227256	0.273759	0.486001	-0.204194	-0.309024	-0.853723	0.715731	-0.517948	0.460798	0.326799	-0.837615	0.309024	0.524401	1.18516	0.0959057	0.49235	0.590201	-0.798261	0.429697	1.01971	-0.442086
TCGA-63-7023	TCGA-63-7023	-0.186968	-0.350661	-0.498719	1.37691	1.57782	-1.63943	1.48676	0.511517	0.297228	-1.61821	-1.70798	1.61821	-0.186968	0.530875	-1.13012	-0.790538	-0.686917	-0.715731	1.01028	-0.262082	-0.505108	-0.806031	0.610436	0.870056	0.570204	-0.530875	0.141291	-0.651681	-0.399008	0.658663	3.05546	-1.30759	2.07268	-1.55856	-0.715731	-0.973435	-0.737737	-0.350661	0.0338037	-1.03885	-0.49235	-1.63943	-0.0789421	-0.467071	0.603663	-0.392915	0.845641	-1.40658
TCGA-63-A5M9	TCGA-63-A5M9	1.90964	-0.101566	0.25044	0.798261	-0.530875	-0.550433	-0.0225334	-2.24576	-0.344677	1.25635	0.679803	-0.498719	0.576844	-1.55856	-0.356657	-1.13012	-0.0450782	-0.256256	0.821721	-0.973435	-0.124242	-0.0056329	-0.686917	0.326799	0.473362	-0.570204	0.903441	-0.273759	-0.362667	-0.399008	1.66142	0.386838	-0.583509	2.32215	1.48676	-0.262082	0.0507176	-0.767648	-1.10903	-0.297228	0.0902483	-0.344677	0.141291	-0.423528	1.61821	-0.320862	0.590201	-0.745152
TCGA-63-A5MB	TCGA-63-A5MB	-0.221479	-0.460798	1.94574	-0.227256	0.537371	-0.267916	-0.537371	-1.03885	-0.658663	-0.141291	-1.01971	-0.221479	1.25635	-1.0783	-0.067646	-0.429697	0.362667	-0.101566	2.18059	-0.129921	0.15838	0.279612	-0.760106	1.04856	0.829641	-0.583509	0.326799	-0.498719	-0.135603	0.164087	1.90964	0.169799	0.556999	-0.380774	0.752608	0.374725	-0.679803	-0.124242	-1.14085	-0.798261	0.146982	-0.411237	-0.135603	-0.320862	1.32095	-0.442086	0.0789421	-0.861861
TCGA-63-A5MG	TCGA-63-A5MG	1.63943	0.0168994	-0.644732	-0.0394403	1.02923	0.273759	0.723028	0.118568	0.0959057	0.350661	-0.374725	0.417375	-0.285474	0.498719	-0.332746	-0.723028	-0.0394403	-0.15838	-0.911945	-0.0281681	0.101566	0.112897	-0.0281681	0.0845939	-1.01971	0.146982	-2.07268	0.0789421	-0.262082	0	-1.02923	-0.192704	-0.417375	-0.511517	-1.34841	-0.473362	0.297228	-0.429697	-0.0789421	0.0732929	-0.124242	-0.550433	-0.297228	0.550433	-0.473362	0.164087	-1.16272	0.0845939
TCGA-63-A5MH	TCGA-63-A5MH	-1.43755	0.10723	0.845641	-0.374725	1.98458	-0.955498	-0.344677	-1.66142	-0.386838	0.141291	0.285474	0.23304	-1.34841	-1.68424	-1.98458	-1.8141	-0.596918	-1.34841	-2.70935	-0.326799	-0.297228	-1.40658	0.386838	-0.886625	1.75856	-1.06828	0.285474	-0.982522	-1.53986	-0.368689	2.24576	0.279612	-0.798261	-0.644732	0.124242	1.61821	-1.57782	0.723028	-0.417375	2.07268	-0.630925	-0.929155	-1.43755	-1.52168	0.973435	-1.26885	0.651681	0.399008
TCGA-63-A5MI	TCGA-63-A5MI	-0.845641	-0.853723	-0.291346	1.20821	0.782862	-0.479672	0.964428	0.837615	0.752608	1.70798	0.686917	0.920516	-0.672723	-1.43755	0.701252	-1.03885	-0.556999	-0.837615	0.782862	0.0056329	-1.50399	-1.36252	-1.25635	1.11951	1.00094	-1.29446	1.94574	-0.326799	-1.3916	-1.8441	2.07268	-1.37691	-0.129921	-0.686917	-0.701252	-0.273759	-1.25635	-0.135603	-1.8441	-0.511517	-0.920516	-1.04856	-1.55856	-1.24404	0.221479	-1.4219	1.57782	0.23304
TCGA-63-A5MJ	TCGA-63-A5MJ	-1.14085	-0.973435	0.651681	-0.870056	1.68424	0.0902483	0.411237	0.204194	2.18059	0.338706	0.870056	0.460798	0.356657	1.29446	-0.511517	-0.291346	-1.0783	-0.973435	1.30759	-0.368689	0.164087	-0.596918	0.563589	0.530875	0.694067	-0.338706	0.175516	-0.267916	-0.473362	0.399008	0.0902483	0.399008	0.946644	0.590201	0.460798	0.570204	-0.530875	-0.517948	1.68424	0.338706	-0.429697	-0.0563585	-0.0225334	-0.442086	1.13012	-0.617237	0.498719	0.517948
TCGA-63-A5ML	TCGA-63-A5ML	-0.973435	-0.715731	0.723028	-1.08843	0.715731	-1.01028	-0.886625	-1.20821	-0.238832	0.911945	-1.02923	-1.20821	0.267916	0.806031	-0.435883	-0.198445	-1.1966	-1.53986	0.798261	-0.845641	-0.221479	-0.886625	1.52168	0.0225334	0.665676	0.0056329	-0.118568	0.429697	-0.0789421	0.454543	1.30759	-0.596918	-0.204194	0.238832	-0.0789421	-0.903441	0.10723	1.66142	1.16272	-0.686917	-0.0450782	0.238832	0.25044	-0.25044	-0.737737	0.0338037	0.0732929	0.570204
TCGA-63-A5MM	TCGA-63-A5MM	0.790538	1.29446	-1.61821	0.517948	0.15838	1.20821	-0.267916	0.517948	-0.537371	-0.49235	2.07268	-1.15172	0.782862	1.16272	0.350661	0.417375	0.973435	1.63943	-0.198445	-1.20821	1.43755	0.244632	1.24404	0.454543	0.135603	0.982522	0.10723	0.392915	1.05837	1.25635	-0.537371	1.28155	-0.87831	0.0732929	-1.48676	0.946644	1.1966	-0.853723	1.14085	0.583509	-1.40658	1.63943	1.01971	0.752608	0.146982	0.435883	0.101566	0.411237
TCGA-63-A5MN	TCGA-63-A5MN	0.745152	1.61821	-0.920516	-1.21998	1.78564	1.18516	-0.946644	0.550433	-0.911945	-0.181239	-0.486001	-1.94574	-1.00094	0.267916	0.511517	0.563589	2.53527	2.24576	-0.730363	-0.198445	1.94574	1.3916	1.11951	-1.18516	-0.0620013	1.16272	2.12355	1.94574	1.98458	1.43755	-1.14085	1.45356	-1.55856	0.658663	-2.02667	1.08843	1.63943	-1.05837	0.192704	1.15172	-1.01028	1.8441	1.57782	1.8141	-1.20821	1.73272	0	3.05546
TCGA-63-A5MR	TCGA-63-A5MR	0.204194	-0.204194	0.164087	1.98458	0.309024	-0.651681	0.124242	-0.314938	0.54389	0.686917	0.0281681	0.0168994	0.49235	0.821721	-1.87586	-1.23192	-0.380774	0.0056329	-1.78564	2.41511	-0.256256	-0.637813	1.73272	-1.48676	1.06828	-0.374725	-1.30759	-0.101566	-0.806031	0.21571	0.637813	0.067646	1.40658	0.0620013	-0.320862	-0.853723	-0.920516	-0.723028	1.13012	1.8141	0.517948	2.53527	-0.479672	-0.782862	0.417375	-0.870056	-0.10723	0.0168994
TCGA-63-A5MS	TCGA-63-A5MS	-0.011266	0.192704	1.55856	-1.98458	0.49235	0.715731	-1.36252	-0.350661	-1.34841	1.13012	-0.0056329	-1.37691	0.0338037	0.209949	0.0620013	-1.52168	0.895001	0.829641	0.630925	0.0563585	0.821721	0.665676	0.344677	-1.63943	0.715731	0.672723	-0.386838	0.380774	0.486001	0.767648	0.658663	0.238832	-0.937863	0.556999	-0.624066	0.23304	0.790538	-0.297228	0.813851	0.423528	-0.181239	1.68424	0.603663	0.920516	-1.30759	0.715731	-1.24404	0.752608
TCGA-63-A5MT	TCGA-63-A5MT	0.374725	0.798261	0.760106	-0.067646	1.20821	0.610436	-0.279612	0.973435	-1.87586	0.583509	0.570204	-0.0959057	0.368689	1.70798	-0.411237	-0.411237	-0.760106	-0.152679	-0.101566	-0.186968	0.392915	-0.651681	1.20821	-1.25635	0.285474	1.08843	0.537371	-1.40658	0.0959057	0.338706	0.338706	0.297228	-0.715731	-0.362667	-1.18516	0.429697	0.644732	-0.715731	1.63943	0.297228	-1.30759	1.17386	0.368689	0.10723	1.40658	-0.303121	-0.946644	1.8141
TCGA-63-A5MU	TCGA-63-A5MU	-2.18059	-1.8441	0.0507176	1.40658	0.946644	-1.98458	2.41511	-0.895001	0.837615	2.41511	-0.244632	1.03885	-3.05546	-0.303121	-0.651681	-0.221479	-0.964428	-1.15172	0.505108	0.745152	-0.955498	-1.37691	0.181239	-0.767648	-0.87831	-1.55856	-0.806031	-0.314938	-1.45356	-1.24404	-0.694067	-0.473362	1.18516	-0.338706	-0.630925	-2.07268	-1.29446	-0.982522	0.146982	-1.10903	-1.05837	-0.937863	-1.66142	-1.50399	0.511517	-1.90964	-0.596918	-2.41511
TCGA-63-A5MV	TCGA-63-A5MV	1.08843	0.511517	0.530875	-0.637813	0.332746	0.672723	-1.24404	0.279612	-0.0507176	-0.903441	0.350661	-0.0225334	-0.112897	-0.694067	1.24404	1.46996	0.694067	0.380774	0.752608	1.46996	0.583509	0.861861	-0.314938	-0.152679	0.314938	0.273759	1.09867	0.87831	0.15838	-0.152679	-0.886625	0.10723	-1.30759	1.73272	1.45356	-0.10723	0.870056	0.362667	-0.54389	0.15838	-0.15838	0.630925	0.679803	0.730363	-0.146982	0.460798	0.686917	0.435883
TCGA-63-A5MW	TCGA-63-A5MW	-0.637813	-0.0394403	-0.392915	0.10723	1.48676	0.164087	-0.0732929	-0.291346	0.556999	-0.448306	2.18059	-1.18516	-0.853723	-0.903441	0.570204	-1.55856	-0.21571	0.067646	0.723028	1.08843	-0.181239	-1.11951	-0.285474	0.380774	-1.70798	-0.344677	0.829641	0.279612	-0.556999	0.0732929	0.550433	-0.964428	2.70935	-0.701252	-0.244632	-0.49235	-0.386838	2.07268	0.10723	0.937863	-0.806031	-0.486001	-1.01028	-0.946644	0.651681	-0.886625	0.350661	0.583509
TCGA-63-A5MY	TCGA-63-A5MY	-1.73272	-1.70798	-0.356657	-1.25635	0.991691	-1.94574	1.20821	-0.723028	1.46996	1.06828	-0.423528	2.24576	-0.267916	-1.59769	2.18059	0.181239	-2.24576	-3.05546	0.511517	0.637813	-2.70935	-2.53527	-3.05546	0.338706	1.26885	-2.02667	1.78564	1.52168	-2.70935	-1.50399	1.52168	-0.665676	-0.524401	-1.59769	0.473362	0.610436	-2.70935	0.686917	-0.285474	-2.02667	0.169799	-1.32095	-2.32215	-2.32215	0.895001	-3.05546	0.186968	-2.70935
TCGA-66-2727	TCGA-66-2727	-0.530875	0.314938	1.20821	0.467071	-0.380774	-0.112897	-0.0620013	-0.730363	-0.563589	0.0450782	-1.53986	1.16272	1.04856	-0.0620013	0.15838	1.05837	-0.637813	-0.537371	1.20821	2.02667	-0.112897	0.49235	-0.146982	0.486001	1.30759	-0.23304	0.273759	-0.0902483	0.423528	-0.326799	1.75856	0.845641	0.486001	0.164087	1.24404	0.821721	0.152679	0.386838	-0.279612	-0.344677	1.28155	-0.782862	0.460798	-0.23304	-0.344677	0.368689	0.644732	-0.637813
TCGA-66-2734	TCGA-66-2734	1.40658	1.90964	-0.0620013	-0.448306	0.0959057	0.454543	0.285474	0.775233	0.537371	-0.0845939	-0.0168994	1.53986	-0.067646	-0.332746	0.821721	1.02923	-0.87831	-0.550433	-0.181239	0.362667	-0.665676	0.011266	-0.563589	-0.694067	-0.0563585	1.4219	1.29446	-1.21998	0.752608	-0.929155	0.486001	0.617237	-0.435883	0.530875	0.15838	0.813851	0.563589	-0.454543	-0.694067	0.782862	1.00094	0.505108	1.3916	0.798261	-1.05837	0.790538	-0.392915	1.23192
TCGA-66-2737	TCGA-66-2737	0.0056329	0.644732	0.124242	0.15838	-1.20821	1.61821	0.344677	1.48676	-0.651681	0.262082	0.141291	-0.486001	1.40658	0.374725	0.244632	1.13012	0.964428	0.982522	-0.267916	0.473362	0.617237	-0.164087	0.227256	0.479672	-0.124242	0.192704	0.262082	0.603663	0.964428	0.10723	-1.09867	1.36252	-0.0394403	0.23304	1.32095	0.982522	1.25635	0.644732	0.399008	0.911945	0.745152	0.320862	1.53986	0.273759	-0.715731	0.679803	-1.32095	-0.0845939
TCGA-66-2742	TCGA-66-2742	-0.285474	0.845641	0.204194	-1.73272	0.067646	0.118568	0.870056	0.745152	-0.411237	0.448306	0.273759	0.0450782	0.87831	-0.929155	-0.0789421	1.29446	-0.517948	-0.297228	-0.175516	1.23192	-0.0959057	-0.221479	-0.011266	-0.118568	-1.37691	0.454543	1.23192	-0.563589	0.10723	-1.48676	-0.937863	0.198445	-0.21571	1.11951	1.40658	-1.02923	0.112897	0.267916	-1.28155	0.0563585	1.06828	1.36252	0.238832	0.0789421	-0.644732	0.267916	-0.279612	-0.186968
TCGA-66-2744	TCGA-66-2744	1.70798	1.8441	-0.460798	-0.10723	-0.973435	1.50399	0.821721	-0.101566	0.701252	0.624066	1.87586	-0.920516	-0.686917	1.02923	1.14085	0.837615	1.43755	0.946644	0.181239	1.48676	1.46996	1.73272	1.87586	0.368689	0.686917	1.33455	0.782862	1.18516	1.40658	1.8441	0.279612	1.73272	0.0394403	-0.0732929	-0.49235	-0.186968	2.53527	0.54389	1.73272	1.06828	-1.46996	0.911945	1.98458	1.25635	-0.624066	1.55856	-0.630925	1.26885
TCGA-66-2753	TCGA-66-2753	0.0338037	1.00094	0.112897	-0.291346	0.486001	-0.25044	0.0225334	0.473362	0.429697	0.244632	-0.320862	1.68424	0.320862	-0.54389	1.57782	0.524401	0.209949	-0.0507176	-0.112897	0.221479	-0.10723	-0.473362	-0.198445	0.624066	-0.752608	0.164087	0.244632	0.505108	0.0281681	-0.550433	0.262082	-0.454543	-0.0507176	-1.26885	-0.112897	1.04856	0.576844	-0.405115	0.0056329	0.273759	0.129921	0.651681	0.291346	-0.169799	0.181239	0.141291	-0.320862	-1.17386
TCGA-66-2754	TCGA-66-2754	-0.467071	-0.285474	-1.53986	-0.435883	0.624066	-0.723028	1.98458	-1.34841	-0.169799	0.0845939	-2.53527	0.314938	0.067646	-0.658663	-0.775233	0.973435	-0.821721	-1.01028	-1.73272	-0.486001	-1.06828	-0.644732	-1.94574	2.53527	1.24404	-1.48676	-0.790538	-0.181239	-0.320862	-0.694067	1.55856	1.09867	0.637813	1.43755	0.550433	0.204194	-0.0845939	0.192704	-1.32095	-0.556999	-2.18059	-0.861861	0.0168994	-1.43755	0.672723	-0.0563585	0.911945	-1.98458
TCGA-66-2755	TCGA-66-2755	0.25044	2.70935	-0.708473	1.68424	-0.244632	-0.0620013	-0.198445	-0.524401	-0.314938	-3.05546	0.256256	0.320862	-0.380774	0.221479	0.309024	1.48676	1.73272	1.87586	-1.52168	1.68424	1.45356	0.332746	0.760106	1.75856	0.937863	1.50399	0.524401	0.937863	1.1966	0.87831	-0.309024	0.467071	1.75856	-1.8441	0.25044	0.775233	0.344677	-1.03885	0.473362	0.730363	-0.25044	-0.448306	-0.417375	1.13012	-0.227256	1.53986	0.169799	-1.04856
TCGA-66-2756	TCGA-66-2756	0.991691	-0.486001	-1.37691	-1.33455	2.24576	0.362667	1.28155	-1.3916	1.08843	1.17386	-0.435883	0.845641	-0.54389	-0.112897	-0.344677	0.929155	0.10723	-0.460798	-0.362667	0.135603	-0.303121	-0.798261	-0.911945	-0.238832	-1.98458	-0.49235	1.4219	0.0902483	-0.23304	-0.279612	-1.08843	0.87831	0.767648	2.07268	0.135603	-0.806031	0.380774	1.06828	1.05837	-0.505108	-0.87831	0.112897	-0.181239	-0.479672	-2.12355	-0.524401	-0.221479	-1.29446
TCGA-66-2757	TCGA-66-2757	-0.303121	1.98458	-1.10903	1.24404	-0.467071	0.067646	0.0450782	-0.672723	0.624066	-2.41511	-1.25635	0.637813	-0.505108	0.813851	0.0168994	1.16272	0.775233	0.429697	-1.13012	1.18516	0.0902483	-0.129921	0.0959057	-0.760106	0.10723	-0.175516	1.24404	0.911945	0.570204	0.556999	0.124242	0.181239	1.68424	-1.8141	1.00094	-2.41511	0.435883	1.10903	1.3916	-0.124242	-1.09867	-0.686917	0.344677	-0.0902483	-0.244632	0.563589	0.517948	-0.135603
TCGA-66-2758	TCGA-66-2758	0.454543	0.920516	-0.745152	0.524401	0.221479	-0.423528	-0.0168994	-1.14085	-0.54389	-0.175516	-0.829641	0.473362	0.886625	0.596918	0.467071	1.94574	0.0620013	0.435883	1.94574	0.694067	0.964428	1.0783	-0.350661	-0.417375	1.68424	0.596918	0.21571	1.87586	1.15172	1.75856	0.0732929	0.911945	0.964428	-0.175516	0.775233	-0.0507176	0.550433	0.135603	0.610436	-0.752608	-0.256256	-0.124242	1.29446	0.563589	-0.411237	0.745152	-0.164087	-0.498719
TCGA-66-2759	TCGA-66-2759	-0.386838	0.829641	0.701252	0.0563585	0.374725	-0.067646	-0.320862	1.90964	-0.135603	-0.590201	-0.790538	1.63943	-0.946644	0.291346	1.75856	1.17386	0.767648	0.505108	-0.0450782	0.672723	0.442086	-0.0620013	0.0450782	1.29446	-0.0225334	0.0620013	0.101566	0.435883	0.524401	0.368689	0.479672	0.505108	-0.517948	-0.556999	1.0783	0.730363	0.479672	1.59769	0.0225334	-0.221479	1.15172	0.517948	0.617237	0.0225334	-0.0450782	0.524401	-1.53986	0.0902483
TCGA-66-2763	TCGA-66-2763	0	0.198445	0.590201	0.0620013	0.273759	0.0732929	2.07268	0.991691	1.00094	0.630925	-1.09867	1.3916	-0.821721	1.46996	2.24576	0.903441	0.637813	0.15838	-1.25635	1.29446	-0.0507176	0.0563585	1.98458	1.98458	0.386838	-0.186968	0.338706	-0.0056329	-0.204194	0.204194	-0.285474	0.708473	0.146982	-0.630925	-0.279612	-0.583509	0.0394403	0.715731	1.78564	-0.442086	0.291346	-1.36252	0.209949	-0.405115	-1.70798	-0.0620013	0.146982	-1.46996
TCGA-66-2766	TCGA-66-2766	-1.52168	0.221479	0.0281681	0.775233	-1.33455	0.285474	1.15172	-0.973435	-1.01028	0.556999	-0.723028	0.603663	2.24576	-1.01028	1.16272	1.75856	0.467071	0.118568	0.344677	1.4219	-0.603663	-0.435883	-1.55856	-0.0056329	1.37691	-0.946644	-0.630925	-0.256256	-0.303121	-1.61821	-0.603663	2.12355	0.460798	-0.448306	1.98458	-0.870056	-0.435883	1.25635	-0.895001	-0.267916	0.603663	0.124242	0.929155	-0.929155	0.486001	-0.576844	-1.08843	0.267916
TCGA-66-2767	TCGA-66-2767	0.775233	1.45356	1.09867	0.530875	0.576844	0.344677	-0.0338037	-0.326799	-0.730363	-1.13012	0.244632	-0.701252	-0.723028	1.21998	1.48676	1.10903	0.991691	1.29446	0.813851	1.02923	2.18059	1.78564	1.10903	0.141291	0.886625	1.29446	-0.0732929	1.55856	2.07268	1.63943	0.0563585	0.870056	1.05837	-0.694067	-0.0507176	-0.821721	1.98458	0.417375	0.870056	-0.448306	-0.570204	-0.417375	1.61821	1.46996	-0.767648	1.75856	-0.0394403	-0.0394403
TCGA-66-2768	TCGA-66-2768	0.511517	2.41511	0.267916	1.50399	0.21571	-1.75856	1.8141	-0.067646	0.227256	0.067646	0.563589	0.644732	-0.0507176	2.02667	0.152679	1.66142	0.21571	0.583509	-0.644732	0.782862	0.782862	-0.0394403	2.41511	-1.53986	1.0783	0.448306	-0.186968	-0.244632	0.610436	0.651681	0.991691	1.43755	0.192704	-2.02667	1.26885	-1.50399	0.760106	0.479672	2.70935	-0.454543	0.737737	0.886625	0.813851	-0.0789421	-1.10903	-0.129921	-1.21998	0.798261
TCGA-66-2769	TCGA-66-2769	0.730363	1.94574	1.33455	1.63943	0.937863	1.23192	-0.256256	0.411237	-0.392915	-0.368689	1.25635	1.34841	0.374725	-0.129921	0.895001	1.43755	0.550433	0.694067	-0.344677	1.45356	1.34841	1.23192	-0.386838	0.320862	1.14085	0.821721	-0.467071	0.423528	1.33455	0.135603	0.164087	0.861861	0.0168994	-1.1966	0.21571	0.651681	1.94574	-0.460798	0.570204	1.08843	-0.644732	1.08843	0.596918	0.701252	0.479672	0.87831	-0.256256	0.309024
TCGA-66-2770	TCGA-66-2770	-0.320862	0.442086	0.665676	1.14085	0.505108	0.511517	-1.29446	-0.392915	0.285474	-1.55856	-0.067646	-0.982522	1.10903	0.435883	-0.0450782	0.861861	0.244632	0.603663	-0.556999	0.0450782	0.524401	0.0732929	0.767648	0.54389	0.511517	0.392915	-0.54389	0.152679	0.715731	0.624066	0.326799	-0.067646	-0.806031	0.169799	0.186968	0.782862	0.49235	-0.279612	-0.273759	-0.0056329	-0.291346	-0.821721	0.886625	0.135603	-0.853723	0.637813	0.112897	-0.853723
TCGA-66-2771	TCGA-66-2771	1.53986	2.32215	-0.0338037	1.04856	-0.946644	0.23304	2.32215	-0.886625	-1.15172	0.982522	-0.380774	0.550433	-0.895001	0.715731	2.53527	2.12355	2.32215	2.02667	0.0620013	1.8441	1.20821	2.02667	-0.658663	1.28155	1.78564	0.637813	0.644732	0.454543	2.32215	0.112897	-0.524401	2.24576	0.49235	0.665676	0.624066	-1.32095	2.32215	0.169799	0.21571	-1.25635	0.273759	-0.946644	2.32215	0.886625	0.556999	1.03885	-1.4219	-1.45356
TCGA-66-2773	TCGA-66-2773	0.603663	0.423528	-0.344677	1.15172	1.1966	-0.135603	-0.87831	-0.658663	-0.332746	-0.556999	-0.23304	0.737737	0.392915	0.624066	0.101566	0.54389	0.617237	0.374725	0.146982	-1.15172	0.630925	0.175516	-0.23304	-0.186968	0.21571	0.486001	0.991691	0.973435	0.821721	0.760106	0.782862	-0.204194	-1.48676	0.576844	-0.309024	-0.610436	0.775233	-0.368689	-0.429697	0.209949	-0.10723	0	0.991691	0.479672	-0.686917	0.701252	0.442086	0.813851
TCGA-66-2777	TCGA-66-2777	1.16272	1.0783	0.920516	0.624066	-0.411237	0.244632	0.112897	0.368689	0.152679	0.135603	0.192704	0.511517	0.227256	0.141291	0.473362	0.624066	0.886625	0.87831	0.590201	0.238832	0.806031	1.25635	-0.964428	0.0959057	-0.929155	0.617237	0.368689	-0.362667	1.0783	-0.630925	-0.141291	-0.124242	-0.737737	1.4219	1.46996	-0.752608	1.03885	0.583509	-0.146982	-0.0450782	0.583509	0.708473	1.32095	0.537371	-0.256256	0.982522	-0.556999	0.350661
TCGA-66-2778	TCGA-66-2778	0.767648	1.87586	-0.21571	2.24576	-1.45356	0.460798	2.02667	-0.701252	0.175516	0.192704	0.356657	1.43755	-0.350661	1.25635	1.10903	2.07268	1.09867	0.745152	-0.460798	0.937863	-0.279612	1.50399	-1.63943	-0.49235	1.36252	-0.0394403	-0.861861	-1.29446	0.929155	-1.78564	-1.15172	2.32215	-0.603663	-2.41511	1.33455	-2.70935	0.694067	-0.338706	-0.0450782	-1.01971	1.14085	-0.244632	0.955498	-0.118568	1.24404	-0.0338037	-1.61821	-1.68424
TCGA-66-2780	TCGA-66-2780	-0.129921	0.356657	-0.0281681	-0.297228	-1.8141	1.4219	0.829641	1.01028	0.362667	-1.32095	1.1966	1.25635	-0.570204	0.920516	-1.00094	1.33455	0.186968	0.350661	-1.1966	0.870056	-0.332746	-0.460798	0.570204	-0.309024	0.435883	-0.0281681	-1.29446	-0.694067	-0.129921	0.0281681	-0.279612	1.68424	0.181239	0.411237	0.617237	-0.25044	-0.279612	0.0845939	1.37691	1.40658	1.33455	1.25635	0.442086	-0.368689	-0.576844	-0.417375	-1.8441	0.537371
TCGA-66-2781	TCGA-66-2781	0.399008	0.505108	0	0.411237	-2.02667	0.658663	0.752608	0.672723	0.782862	0.285474	0.798261	-0.745152	0.467071	-0.21571	0.118568	1.50399	-0.0732929	-0.0959057	0.386838	0.297228	-0.701252	-0.320862	-1.57782	0.821721	0.955498	0.356657	0.715731	-0.320862	-0.624066	-1.18516	0.701252	1.98458	0.368689	0.845641	1.09867	-0.837615	0.320862	1.78564	-0.454543	0.0620013	0.537371	0.101566	-0.273759	-0.011266	-0.0902483	-0.54389	-0.730363	0.169799
TCGA-66-2782	TCGA-66-2782	0.937863	1.43755	0.101566	0.637813	-0.320862	0.920516	1.4219	-0.320862	1.57782	-0.0902483	0.637813	-0.152679	-0.886625	1.03885	0.23304	1.61821	0.570204	0.204194	-0.448306	0.665676	0.886625	0.448306	1.61821	-0.624066	-0.169799	0.686917	-0.209949	0.101566	0.829641	1.11951	-0.973435	1.3916	-0.124242	-1.05837	-0.0281681	-0.067646	1.36252	1.34841	1.8141	-0.429697	0.991691	0.556999	1.43755	0.767648	-0.192704	0.556999	-0.429697	0.386838
TCGA-66-2783	TCGA-66-2783	-0.0959057	-0.303121	0.0902483	0.782862	-1.98458	-0.374725	-0.745152	-1.4219	0.0620013	0.303121	-0.895001	0.118568	-0.460798	0.570204	0.563589	0.442086	-0.624066	-0.23304	-0.886625	0.775233	-0.146982	-0.368689	0.297228	-0.256256	-1.40658	-0.0902483	-0.895001	-0.21571	0.0507176	-0.332746	-0.672723	0.0845939	-0.273759	0.0056329	0.658663	0.511517	0.227256	-0.737737	0.209949	-0.320862	2.07268	-0.146982	-0.10723	0.314938	-1.01971	0.256256	2.70935	-0.54389
TCGA-66-2785	TCGA-66-2785	-0.505108	0.630925	-1.06828	0.0959057	-1.18516	-0.362667	1.01971	0.723028	0.423528	-0.244632	-0.164087	-0.672723	-0.637813	1.55856	-0.0732929	1.23192	1.55856	2.70935	-0.617237	0.806031	1.98458	1.13012	0.821721	0.285474	1.21998	1.28155	-1.11951	1.00094	1.45356	2.07268	-0.511517	1.66142	0.262082	0.486001	-0.146982	0.181239	0.537371	-1.48676	1.87586	0.806031	-1.24404	-0.362667	1.21998	1.08843	-0.479672	0.723028	-0.460798	0.15838
TCGA-66-2786	TCGA-66-2786	1.03885	-0.0168994	-0.821721	-0.0563585	-0.845641	-0.141291	-0.870056	0.624066	-0.368689	-0.651681	0.929155	-0.590201	0.498719	0.767648	0.590201	1.09867	0.798261	0.530875	0.715731	0.442086	0.505108	0.991691	0.665676	0.982522	0.141291	0.498719	-0.332746	0.517948	0.920516	0.694067	0.870056	0.479672	0.679803	1.61821	-0.291346	-0.556999	1.21998	-0.798261	0.946644	-0.238832	0.686917	-0.227256	1.75856	0.405115	-0.309024	0.694067	-2.32215	0.895001
TCGA-66-2787	TCGA-66-2787	0.576844	0.262082	-0.937863	0.326799	0.356657	-0.911945	-0.672723	-0.737737	-0.624066	-0.227256	-1.32095	-0.665676	0.821721	0.0563585	0.524401	0.911945	0.530875	0.21571	1.45356	0.417375	0.537371	0.937863	0.244632	0.0394403	1.57782	0.0281681	1.34841	1.40658	0.556999	0.505108	1.8141	-0.209949	0.603663	0.124242	0.417375	0.186968	0.87831	0.405115	-1.08843	-0.903441	-0.563589	-1.30759	1.68424	0.329771	1.48676	0.737737	2.24576	-0.10723
TCGA-66-2788	TCGA-66-2788	0.380774	1.30759	-0.0168994	-0.460798	0.118568	1.1966	0.760106	0.221479	0.651681	1.18516	0.505108	0.87831	-0.644732	0.760106	0.399008	0.937863	0.624066	0.181239	-0.356657	-0.279612	0.238832	-0.067646	1.3916	-0.209949	-0.198445	0.338706	-0.164087	0.886625	0.49235	0.0563585	-0.630925	0.701252	-1.29446	1.08843	-0.87831	0.861861	0.411237	-0.112897	1.59769	1.45356	0.135603	0.737737	0.630925	0.380774	-0.745152	0.610436	-1.29446	0.303121
TCGA-66-2789	TCGA-66-2789	0.708473	0.267916	0.583509	0.129921	0.169799	0.813851	-1.1966	-0.782862	-2.24576	-0.576844	1.13012	-0.624066	-0.0168994	0.0507176	0.730363	1.36252	0.152679	0.556999	-0.991691	0.460798	-0.448306	0.435883	-0.644732	1.3916	1.28155	0.0394403	1.52168	-0.583509	0.332746	-0.853723	0.175516	1.0783	-1.46996	-0.806031	-0.303121	-0.297228	0.460798	1.87586	0.596918	0.760106	0.782862	0.429697	0.435883	-0.524401	1.01028	0.0225334	0.221479	0.0338037
TCGA-66-2790	TCGA-66-2790	1.00094	0.141291	0.0394403	-0.411237	0.596918	0.0959057	0.537371	0.297228	0.0056329	0.212829	1.16272	-1.8141	-1.04856	1.52168	0.423528	0.686917	-0.405115	0.256256	-0.0394403	0.209949	0.473362	-0.238832	1.8141	-0.262082	0.344677	0.624066	0.964428	0.326799	0.227256	0.745152	-0.920516	0.314938	0.624066	0.374725	0.0620013	-0.0281681	0.169799	0.798261	0.929155	0.590201	-0.435883	-0.0789421	0.146982	-0.152679	-1.06828	0.0959057	-1.11951	0.530875
TCGA-66-2791	TCGA-66-2791	0.895001	0.658663	1.05837	-0.417375	0.790538	0.479672	0.637813	0.0789421	0.745152	0.227256	-0.460798	-0.973435	0.775233	0.256256	0.262082	1.08843	1.32095	0.730363	1.46996	0.332746	0.644732	0.644732	0.448306	0.920516	1.08843	0.694067	0.473362	1.59769	1.03885	1.23192	0.54389	-0.169799	-0.576844	1.68424	0.745152	-0.0902483	1.15172	0.0732929	-0.118568	0.54389	0.21571	0.362667	0.920516	0.870056	1.06828	1.02923	0.630925	-0.0507176
TCGA-66-2792	TCGA-66-2792	-0.0168994	-0.356657	-0.309024	0.829641	-0.164087	0.399008	1.26885	-0.186968	0.244632	2.02667	0.338706	0.760106	-0.0789421	-0.0902483	-0.011266	0.723028	0	-0.467071	1.73272	0.829641	-0.262082	-0.723028	0.21571	1.37691	-0.405115	-0.790538	1.98458	0.332746	-0.309024	-0.911945	1.10903	-0.479672	1.70798	-0.790538	2.07268	-0.423528	-0.244632	0.0620013	0.169799	0.175516	1.46996	0.256256	0.0789421	-0.853723	0.467071	-0.262082	0.380774	-1.43755
TCGA-66-2793	TCGA-66-2793	-0.886625	-0.929155	0.256256	0.429697	1.24404	-1.73272	0.806031	-0.610436	0.169799	1.53986	-2.18059	-0.297228	-1.78564	-1.8441	-1.28155	0.227256	-1.48676	-1.50399	1.03885	0.192704	-1.48676	-0.895001	-1.61821	1.45356	-1.57782	-2.24576	1.59769	0.0281681	-1.8441	-0.297228	0.651681	0.0281681	0.473362	-1.4219	-0.374725	-1.94574	-1.8141	0.708473	-1.98458	-1.94574	-0.813851	-0.973435	-1.1966	-1.8141	1.21998	-1.48676	-0.405115	-0.829641
TCGA-66-2794	TCGA-66-2794	0.813851	0.760106	0.524401	0.550433	-1.94574	-1.24404	0.54389	-0.861861	-0.870056	-0.0281681	-0.853723	0.21571	0.511517	1.17386	0.686917	0.829641	1.3916	1.25635	1.15172	0.813851	1.21998	0.911945	1.23192	0.267916	0.405115	0.630925	-0.644732	1.63943	1.20821	1.8141	-0.624066	0.21571	1.29446	-0.0959057	1.66142	-0.563589	1.26885	-0.537371	1.01028	-2.24576	0.524401	-2.32215	0.723028	0.937863	-0.964428	1.00094	-1.15172	-1.01028
TCGA-66-2795	TCGA-66-2795	0.0394403	1.01971	-0.0056329	0.285474	-0.297228	1.16272	-0.0959057	-0.870056	0.221479	1.01971	0.0732929	-0.467071	1.30759	-0.181239	0.946644	1.37691	1.57782	1.23192	0.946644	0.87831	-0.011266	0.380774	-0.550433	0.563589	0.745152	-0.129921	0.701252	0.118568	1.10903	-0.338706	-0.368689	0.651681	-0.0563585	0.782862	1.18516	-0.141291	1.17386	0.946644	-0.760106	0.479672	0.164087	0.467071	1.04856	0.011266	0.694067	0.686917	0.303121	-0.911945
TCGA-66-2800	TCGA-66-2800	1.37691	0.790538	-0.181239	0.112897	0.198445	0.737737	0.782862	0.238832	-0.141291	0.87831	0.417375	0.730363	0.929155	-0.798261	0.845641	1.26885	0.790538	0.760106	1.59769	0.303121	0	1.59769	-1.29446	0.00281644	-0.442086	0.701252	0.0845939	0.806031	1.08843	-0.964428	-0.576844	0.782862	0.498719	-1.01028	1.52168	-1.87586	0.946644	0.356657	-0.530875	0.0056329	-0.303121	0.273759	1.8141	0.454543	0.570204	0.708473	-0.790538	-0.399008
TCGA-68-7755	TCGA-68-7755	-1.18516	-1.29446	-0.911945	0.435883	-0.745152	-0.338706	0.118568	1.21998	0.821721	0.658663	-1.15172	0.686917	1.14085	0.192704	-0.637813	-1.3916	-0.479672	-0.752608	1.1966	-0.0338037	0.141291	-1.20821	-0.442086	-0.344677	0.392915	-0.798261	1.13012	1.14085	-0.964428	-0.285474	0.23304	-1.06828	1.63943	0.630925	-0.221479	0.0563585	-0.730363	-1.32095	-0.198445	0.101566	0.244632	-0.473362	-0.775233	-0.973435	0.829641	-0.767648	0.665676	-0.798261
TCGA-68-7756	TCGA-68-7756	-0.227256	-0.658663	-0.672723	-0.442086	-2.18059	0.550433	-0.227256	0.583509	1.10903	1.02923	1.26885	0.309024	-0.0056329	0.0338037	-0.903441	0.198445	0.175516	0.0732929	-0.955498	-0.946644	-0.350661	-0.54389	0.417375	-0.460798	0.067646	0.011266	0.181239	-1.28155	-0.0902483	-0.870056	-0.429697	0.129921	-0.473362	-0.152679	-0.550433	-0.730363	-0.175516	-0.505108	0.141291	1.10903	-0.011266	1.40658	-0.570204	-0.498719	0.23304	-0.380774	0.853723	0.821721
TCGA-68-7757	TCGA-68-7757	-0.583509	0.701252	0.423528	-0.790538	-1.13012	1.45356	-1.28155	0.694067	-1.17386	0.596918	0.955498	-0.169799	0.362667	-0.651681	-0.658663	0.262082	-0.658663	-0.624066	0.0959057	-1.24404	-0.467071	-0.737737	-0.498719	-0.563589	-0.0056329	-0.262082	-0.181239	-0.813851	-0.576844	-1.21998	-1.66142	1.33455	-1.75856	0.49235	-0.861861	-0.570204	-0.399008	0.576844	-0.368689	0.886625	0.256256	0.314938	-0.730363	0.141291	-0.530875	-0.498719	0.715731	1.11951
TCGA-68-8251	TCGA-68-8251	-1.36252	0.350661	0.630925	0.806031	0.454543	1.32095	-0.386838	0.524401	1.06828	-0.665676	0.782862	-0.411237	-0.0450782	-0.752608	-0.0563585	-0.332746	1.48676	0.920516	-0.665676	-0.411237	0.0394403	-0.374725	0.350661	-1.46996	0.417375	0.806031	-0.0959057	1.03885	0.0732929	-0.0338037	0.303121	-0.0507176	1.34841	-0.708473	0.303121	0.256256	-0.146982	0.845641	0.152679	0.955498	-0.146982	0.982522	0.338706	0.209949	-0.0056329	0.479672	0.782862	0.946644
TCGA-68-A59J	TCGA-68-A59J	-0.362667	-0.152679	0.15838	-1.48676	-0.21571	0.221479	-0.798261	-0.798261	3.05546	-0.467071	-0.973435	-0.895001	1.52168	0.937863	-0.782862	-0.374725	0.583509	-0.0281681	0.837615	-0.920516	0.590201	0.0281681	0.730363	-0.583509	1.03885	0.227256	-0.651681	0.442086	0.617237	1.13012	-0.129921	-0.0789421	0.0563585	1.20821	0.0902483	0.0902483	-0.262082	-1.33455	0.737737	-0.473362	-1.57782	0.829641	-0.0056329	0.0394403	-1.02923	-0.0732929	-0.112897	-0.583509
TCGA-77-6842	TCGA-77-6842	1.0783	0.730363	-0.146982	-1.55856	0.0394403	-1.17386	-0.861861	0.955498	-0.0789421	-0.454543	-0.21571	-1.98458	-1.68424	-0.314938	-0.221479	-0.837615	-0.350661	0.0281681	0.25044	1.16272	0.479672	0.23304	0.708473	0.590201	-1.20821	2.02667	0.624066	1.3916	0.737737	1.16272	-0.505108	-0.911945	-0.350661	-0.0394403	-1.30759	2.12355	0.392915	-1.63943	-0.374725	0.146982	-0.955498	-0.570204	0.204194	1.26885	0.0450782	0.973435	0.730363	1.09867
TCGA-77-6843	TCGA-77-6843	-0.0902483	-1.0783	-0.411237	-0.701252	-0.829641	-2.07268	-2.41511	-0.429697	-0.708473	-1.57782	-1.8441	-0.829641	1.34841	-0.886625	-0.937863	0.0959057	-1.36252	-1.32095	1.53986	-0.556999	-0.837615	-1.43755	-1.73272	-0.164087	-0.303121	-1.46996	0.0732929	0.0845939	-1.11951	-1.10903	-1.04856	-2.02667	-1.21998	1.14085	1.29446	1.75856	-1.34841	1.8141	-1.57782	-0.991691	1.61821	-1.4219	-0.517948	-1.30759	-0.973435	-0.920516	0.0394403	-0.845641
TCGA-77-6844	TCGA-77-6844	-0.399008	-0.955498	0.374725	0.0845939	-0.486001	0.0394403	0.886625	-1.21998	-0.701252	0.511517	0.21571	-0.442086	-1.3916	0.011266	1.15172	-2.07268	-0.320862	0.0338037	0.118568	-0.320862	-0.530875	-0.392915	0.23304	-0.368689	-0.338706	-0.405115	-0.929155	-0.0338037	-0.630925	-0.723028	0.752608	-0.505108	-0.314938	1.23192	-0.903441	-0.920516	-0.356657	-0.0281681	-0.517948	-1.66142	0.392915	-0.517948	-0.920516	-0.291346	-0.806031	-0.23304	0.576844	-0.380774
TCGA-77-6845	TCGA-77-6845	-1.8141	-1.61821	1.59769	-1.90964	1.08843	-0.782862	0.23304	-0.694067	0.790538	0.964428	-0.991691	0.853723	1.26885	-1.06828	2.12355	-0.563589	-2.07268	-1.98458	0.903441	0.853723	-1.75856	-1.48676	-1.8441	2.18059	-0.524401	-1.52168	1.55856	-3.05546	-1.73272	-1.59769	2.70935	-1.94574	-0.101566	0.752608	-0.429697	-0.204194	-1.68424	-0.362667	-0.920516	-0.583509	1.0783	0.405115	-0.672723	-1.68424	0.338706	-1.30759	0.563589	1.13012
TCGA-77-7139	TCGA-77-7139	2.12355	-0.920516	-1.4219	0.537371	0.590201	-0.886625	0.169799	-1.01028	-0.837615	-0.790538	-1.01028	0.775233	0.798261	2.53527	-0.87831	-1.70798	-0.775233	-1.11951	1.57782	-1.3916	-0.227256	-0.0168994	1.59769	0.291346	0	-0.752608	0.267916	0.563589	-0.658663	-0.362667	-0.448306	0.0620013	-0.25044	-0.730363	0.563589	-0.399008	-0.417375	0.0563585	1.01971	-1.16272	-0.332746	-1.90964	-0.556999	-0.576844	1.36252	-0.486001	2.53527	-1.8141
TCGA-77-7140	TCGA-77-7140	-2.07268	-1.18516	1.98458	1.46996	1.37691	-0.556999	-0.511517	-0.479672	1.15172	1.16272	-0.798261	0.380774	-0.537371	0.473362	-0.870056	-0.314938	-0.25044	-0.227256	0.651681	-0.637813	-1.26885	-1.01971	-0.767648	0.21571	1.66142	-1.20821	0.550433	-1.16272	-0.686917	-1.14085	1.33455	-0.686917	0.511517	-0.454543	0.101566	3.05546	-0.775233	-0.658663	-0.982522	-0.186968	-0.192704	-1.03885	-0.782862	-1.37691	1.59769	-1.13012	3.05546	0.837615
TCGA-77-7141	TCGA-77-7141	-0.723028	-0.937863	0.903441	0.630925	0.982522	-1.06828	-0.708473	-0.411237	-0.0902483	-0.87831	-0.694067	-0.273759	0.454543	1.26885	-0.590201	0.556999	-0.782862	-1.08843	0.767648	1.70798	0.011266	-0.701252	1.21998	-0.644732	-0.0168994	-0.715731	0.570204	0.368689	-0.498719	-0.0450782	0.320862	-1.25635	-0.23304	1.0783	-0.0394403	-0.617237	-0.630925	1.24404	1.61821	-1.17386	-0.442086	-0.54389	-0.505108	-0.821721	0.0168994	-0.448306	-0.309024	0.665676
TCGA-77-7142	TCGA-77-7142	-1.01971	-0.15838	0.442086	0.227256	-1.05837	-0.262082	0.737737	-0.435883	-0.790538	0.0902483	-1.13012	-0.798261	-0.617237	0.350661	-0.244632	1.15172	0.23304	-0.344677	1.8141	1.73272	-0.672723	0.505108	0.486001	0.0732929	-0.192704	-0.610436	1.53986	-0.590201	0.0563585	-0.517948	0.829641	-0.417375	0.708473	-0.314938	1.04856	0.0225334	0.405115	-0.54389	1.00094	-0.870056	1.16272	0.0620013	0.309024	-0.556999	1.1966	0.21571	-0.0959057	-0.730363
TCGA-77-7335	TCGA-77-7335	-0.101566	1.09867	1.1966	0.0450782	-2.53527	1.78564	-0.610436	1.20821	-2.70935	-0.929155	1.63943	-0.0563585	-0.498719	1.33455	0.448306	0.141291	1.75856	1.8141	-0.517948	-2.07268	1.50399	1.98458	1.00094	1.03885	1.34841	1.24404	-1.46996	1.1966	2.24576	2.02667	-1.37691	0.798261	-1.57782	-0.54389	0.309024	1.45356	1.46996	0.332746	1.11951	1.02923	1.24404	-0.672723	1.06828	1.59769	2.53527	1.46996	0.152679	-0.285474
TCGA-77-7337	TCGA-77-7337	-0.238832	0.101566	0.737737	-1.87586	-0.101566	0.486001	0.356657	1.17386	0.596918	0.454543	0.380774	0.895001	0.309024	-0.617237	-0.442086	0.821721	0.0225334	0.169799	-0.530875	0.392915	-0.563589	-0.505108	0.435883	1.4219	-0.679803	-0.227256	0.0281681	0.0056329	-0.118568	-0.556999	0.169799	0.15838	-0.752608	1.36252	0.262082	1.57782	-0.524401	0.782862	-0.511517	1.0783	0.326799	0.782862	0.15838	-0.590201	0.362667	-0.152679	-0.590201	1.55856
TCGA-77-7338	TCGA-77-7338	-0.517948	0.181239	0.870056	-0.186968	0.25044	0.374725	-1.20821	-0.624066	-1.14085	-0.798261	-0.537371	-1.57782	1.87586	-1.4219	-0.285474	0.590201	-0.198445	-0.0563585	-0.238832	0.454543	-0.141291	-0.169799	-0.429697	-1.50399	-0.54389	-0.0225334	0.0507176	0.0620013	-0.0056329	-0.903441	-0.658663	-0.701252	-1.25635	0.87831	0.505108	1.23192	0.303121	0.368689	-1.23192	1.01028	0.576844	1.52168	0.429697	-0.227256	-0.630925	0.0281681	-0.517948	-0.460798
TCGA-77-7463	TCGA-77-7463	-1.0783	-0.429697	1.73272	0.603663	0.760106	-1.70798	0.982522	0.152679	0.955498	0.181239	-1.03885	1.50399	0.505108	-0.723028	1.4219	0.192704	-1.32095	-1.30759	0.129921	1.36252	-0.54389	-0.256256	-1.50399	2.41511	0.911945	-0.895001	-1.20821	-0.204194	-0.392915	-1.25635	1.45356	-0.782862	0.429697	-0.870056	0.0789421	0.238832	-0.782862	-2.53527	-1.78564	-1.75856	0.665676	-0.752608	-0.590201	-0.737737	0.530875	-0.672723	0.87831	-0.563589
TCGA-77-7465	TCGA-77-7465	-0.368689	0.991691	-1.01028	2.53527	-0.423528	-0.895001	0.101566	-0.530875	-1.11951	0.10723	0.737737	-1.43755	0.845641	-0.0338037	-0.124242	-0.0281681	1.05837	1.14085	-1.20821	1.1966	1.37691	0.929155	0.603663	0.596918	2.12355	0.362667	0.204194	1.26885	0.624066	1.18516	1.06828	0.204194	0.583509	0.350661	0.946644	-1.46996	0.256256	1.53986	-0.129921	-0.517948	-1.43755	-1.13012	0.267916	0.435883	0.320862	0.644732	0.0281681	0.238832
TCGA-77-8007	TCGA-77-8007	-0.460798	1.36252	-0.530875	-1.23192	1.90964	0.198445	0.386838	-0.164087	0.479672	0	-0.570204	-0.417375	-0.417375	-0.0450782	-0.399008	1.98458	1.29446	0.596918	-0.596918	-0.118568	0.570204	0.955498	1.46996	0.303121	-2.41511	1.1966	2.32215	0.982522	1.17386	0.752608	-0.870056	0.141291	0.238832	0.25044	-1.70798	0.350661	1.28155	-1.3916	0.454543	1.43755	-0.946644	0.679803	1.26885	1.15172	-1.17386	1.24404	-0.511517	1.73272
TCGA-77-8009	TCGA-77-8009	-0.267916	-0.169799	0.767648	0.320862	1.04856	-0.87831	-0.730363	1.73272	0.49235	-0.964428	-2.41511	-0.964428	2.41511	-0.011266	-1.75856	-0.164087	-0.238832	-0.637813	0.374725	0.895001	-0.679803	-1.57782	0.630925	-0.537371	-0.861861	-0.782862	-0.0056329	-0.067646	-0.314938	0.442086	1.29446	-1.75856	1.28155	1.15172	2.41511	0.886625	-0.853723	-0.790538	0.417375	0.285474	0.204194	-0.221479	-0.129921	-0.87831	1.4219	-0.550433	0.344677	-0.672723
TCGA-77-8130	TCGA-77-8130	-0.955498	-1.00094	-0.0507176	-1.8141	-0.344677	3.05546	-1.14085	0.374725	0.563589	-0.411237	0.752608	-0.955498	-0.920516	-1.26885	-1.70798	0.479672	-0.175516	0.0168994	-2.41511	-1.78564	-0.576844	-1.16272	-0.303121	-2.53527	-2.07268	-0.87831	-0.374725	-1.63943	-1.0783	-1.30759	-1.21998	1.90964	-1.50399	-0.23304	-0.590201	1.32095	-0.686917	1.46996	0.806031	3.05546	0.309024	1.75856	-1.15172	-0.982522	-1.37691	-1.1966	-0.227256	1.68424
TCGA-77-8131	TCGA-77-8131	1.15172	1.25635	0.175516	-0.011266	0.417375	0.0338037	-0.563589	0.0056329	0.320862	-1.26885	0.362667	0.583509	1.18516	0.903441	0.332746	-0.344677	0.164087	0.813851	-0.479672	-0.686917	0.903441	2.07268	1.18516	-1.37691	-0.0732929	2.12355	-1.26885	0.417375	1.90964	1.15172	-0.752608	0	0.903441	-0.141291	-1.98458	1.20821	1.8141	-0.303121	1.43755	0.679803	-1.04856	1.33455	2.41511	2.24576	-1.59769	2.02667	-0.903441	0.861861
TCGA-77-8133	TCGA-77-8133	1.06828	0.124242	0.596918	1.4219	2.07268	-0.152679	1.52168	-1.8441	-0.861861	-1.52168	-0.745152	-1.4219	-0.737737	-0.262082	-0.0620013	-0.15838	1.06828	1.0783	0.209949	0.0394403	0.955498	1.63943	-0.380774	-0.146982	-0.386838	0.782862	-0.813851	0.870056	0.175516	0.067646	0.467071	-0.610436	0.701252	0.0959057	-0.118568	-1.14085	0.273759	0.0056329	-0.853723	-1.15172	1.3916	-1.17386	-0.423528	1.70798	-1.25635	1.06828	0.423528	-0.610436
TCGA-77-8136	TCGA-77-8136	0.209949	1.05837	-0.164087	0.186968	1.30759	1.37691	0.630925	-0.297228	-0.460798	-0.0507176	1.33455	-0.0394403	0.124242	1.66142	0	-0.745152	0.760106	1.32095	-1.09867	-0.775233	0.665676	0.169799	1.66142	0.129921	0.730363	1.15172	-0.798261	1.13012	0.895001	1.94574	1.24404	0.0563585	-0.694067	-0.87831	-0.423528	-0.326799	0.486001	0.701252	2.12355	1.73272	0.423528	0.511517	0.610436	1.05837	0.0281681	0.617237	0.399008	0.964428
TCGA-77-8138	TCGA-77-8138	1.30759	0.067646	1.40658	-0.135603	-0.498719	1.01028	-0.694067	-0.708473	1.0783	0.0056329	3.05546	-0.405115	-0.563589	-0.644732	-1.02923	0.486001	0.297228	0.911945	-0.262082	-0.955498	-0.429697	-0.442086	-0.129921	-1.70798	-0.576844	1.40658	-0.973435	-0.775233	0.135603	0.630925	0.112897	0.186968	-0.870056	0.467071	-1.20821	-0.0789421	0.374725	0.524401	0.853723	1.11951	0.0845939	0.798261	0.0620013	0.460798	-0.937863	-0.011266	-0.745152	2.41511
TCGA-77-8139	TCGA-77-8139	-0.708473	-0.399008	0.467071	0.181239	0.651681	0.624066	1.75856	0.314938	2.07268	1.66142	0.624066	0.679803	-1.98458	-0.911945	0.273759	-1.78564	-0.303121	-0.517948	0.141291	-0.0056329	-0.624066	-0.861861	-1.45356	0.745152	-0.610436	-0.596918	0.118568	-0.829641	-0.929155	-0.129921	0.267916	-1.34841	0.411237	-1.87586	0.0450782	-0.169799	-0.486001	-0.101566	-0.767648	0.25044	0.417375	-0.204194	-1.30759	0.624066	-0.610436	-0.511517	0.448306	1.50399
TCGA-77-8140	TCGA-77-8140	-0.596918	-1.30759	1.75856	-0.279612	0.209949	-0.920516	-0.982522	0.181239	-0.279612	-1.18516	0.790538	1.52168	-0.152679	-1.70798	-0.320862	-0.256256	-0.991691	-0.745152	1.32095	-0.537371	-1.70798	-0.603663	-2.41511	-0.991691	-0.374725	-0.821721	-0.338706	-0.701252	-1.59769	-1.52168	-0.861861	-1.8441	-0.356657	0.332746	-0.665676	1.68424	-1.17386	-1.55856	-1.63943	-1.61821	-0.486001	-0.0168994	-1.32095	-0.767648	0.067646	-1.34841	-0.0845939	1.66142
TCGA-77-8143	TCGA-77-8143	-0.782862	-0.946644	0.067646	0.644732	0.603663	-1.66142	1.16272	1.43755	0.067646	1.03885	-0.590201	-0.067646	-0.454543	0.279612	-1.01028	-1.25635	-1.40658	-1.16272	0.411237	0.505108	-1.33455	-0.326799	0.0338037	-0.267916	0.011266	-0.556999	0.067646	-1.87586	-0.617237	-0.405115	1.43755	-0.903441	1.10903	-0.665676	-0.658663	-0.991691	-1.01971	-0.596918	-1.01028	-1.8141	-0.556999	-1.26885	-0.399008	-0.630925	-0.285474	-0.610436	0.0902483	-1.8441
TCGA-77-8144	TCGA-77-8144	0.21571	-0.590201	-2.53527	1.57782	0.175516	-0.486001	0.813851	2.41511	1.75856	0.644732	-2.32215	-0.186968	0.285474	-0.821721	-0.135603	-2.53527	-1.70798	-1.63943	-1.94574	-0.192704	-0.473362	-1.46996	-0.982522	1.48676	1.29446	-0.701252	-0.314938	0.0450782	-0.730363	-0.291346	1.3916	-0.556999	2.53527	0.129921	-0.460798	-0.479672	-0.870056	-2.41511	-1.75856	0.0225334	-0.279612	-0.169799	-0.991691	-0.701252	0.775233	-0.806031	1.59769	-0.775233
TCGA-77-8145	TCGA-77-8145	-0.380774	-1.26885	0.929155	-1.59769	-0.563589	1.24404	-0.417375	0.386838	-0.244632	0.767648	1.00094	-0.782862	0.583509	0.303121	-0.610436	-0.303121	-0.49235	-0.730363	0.0056329	-1.21998	-0.392915	-1.05837	0.399008	-0.723028	-1.21998	-0.630925	0.152679	-0.624066	-0.672723	-0.25044	-1.17386	-0.937863	-1.05837	0.399008	-0.227256	1.11951	-0.221479	-0.590201	1.08843	1.94574	-0.297228	0.610436	-0.386838	-0.686917	-1.98458	-1.04856	-0.417375	0.767648
TCGA-77-8146	TCGA-77-8146	0.067646	-0.291346	-0.511517	0.920516	-1.68424	0.679803	-0.435883	-0.267916	0.23304	0.0338037	0.374725	1.21998	0.273759	-0.708473	-0.624066	-0.0789421	0.101566	0.338706	-0.829641	-1.25635	-1.10903	-0.198445	-0.991691	-0.448306	-0.146982	-0.221479	-0.0563585	-0.964428	-0.326799	-0.192704	-0.392915	0.405115	-0.813851	0.895001	-0.54389	-0.745152	-0.297228	-0.821721	-1.16272	1.57782	-0.204194	1.05837	-0.0281681	0.0168994	-1.33455	-0.332746	-0.129921	1.08843
TCGA-77-8148	TCGA-77-8148	1.46996	-0.637813	0.505108	0.937863	0.380774	0.895001	1.0783	-0.498719	1.66142	-0.256256	-0.350661	1.29446	0.837615	-1.53986	-0.291346	-0.806031	-0.227256	-0.25044	0.745152	-0.164087	-0.806031	-0.576844	-1.02923	-0.112897	-0.886625	-0.454543	-0.380774	0.745152	-0.386838	-0.10723	0.920516	0.0732929	2.12355	-0.946644	2.70935	-0.429697	-0.672723	-0.238832	-0.806031	0.517948	-0.837615	-0.829641	-0.0563585	-0.10723	0.267916	-0.238832	0.460798	-1.30759
TCGA-77-8150	TCGA-77-8150	-1.11951	-0.135603	0.0959057	1.18516	-0.473362	-1.02923	0.946644	-0.752608	-0.124242	-0.0563585	-0.964428	0.386838	0.244632	-0.486001	-0.665676	-0.853723	-0.790538	-0.694067	0.911945	1.01028	0.530875	-0.344677	-0.617237	0.00281644	0.0394403	0.221479	-1.1966	1.36252	-0.146982	0.576844	0.374725	-0.399008	2.24576	-1.45356	-0.775233	-1.17386	-0.192704	-0.244632	-0.861861	-0.405115	-0.745152	0.0056329	-0.21571	0.181239	-0.603663	0.209949	-1.02923	-1.70798
TCGA-77-8153	TCGA-77-8153	-2.12355	-1.98458	-0.374725	-1.01971	0.10723	-1.36252	0.067646	1.45356	0.603663	0.411237	0.498719	0.141291	0.630925	-2.24576	-1.66142	-0.903441	-2.18059	-2.07268	0.332746	-0.454543	-1.53986	-1.90964	-2.12355	0.204194	0.813851	-1.4219	-1.98458	0.694067	-2.07268	-1.33455	0.563589	-1.8141	1.25635	-1.90964	0.23304	-1.73272	-1.94574	-1.17386	-2.41511	-0.590201	0.405115	-0.767648	-1.68424	-1.53986	-0.112897	-1.50399	-1.43755	-0.291346
TCGA-77-8154	TCGA-77-8154	-1.06828	-1.90964	1.21998	-0.314938	-1.40658	-0.590201	1.24404	0.303121	0.326799	0.782862	-0.505108	1.40658	-0.603663	-0.135603	0.429697	-1.34841	-1.94574	-1.52168	1.01971	-0.0450782	-1.87586	-1.24404	-1.70798	0.911945	0.267916	-1.45356	0.637813	0.0168994	-2.12355	-2.24576	-0.845641	-0.285474	-0.530875	0.511517	-0.752608	-0.790538	-2.32215	0.0338037	-0.701252	-0.314938	-0.238832	-0.837615	-1.75856	-1.75856	0.118568	-1.8141	-0.0338037	-2.32215
TCGA-77-8156	TCGA-77-8156	0.350661	0.146982	1.28155	-1.50399	0.423528	0.806031	-0.238832	1.11951	-1.36252	-1.59769	-0.273759	0.752608	-0.279612	0.23304	0.279612	-0.0168994	-0.244632	0.344677	1.36252	0.658663	0.723028	0.886625	-0.221479	0.23304	-0.837615	1.06828	-0.238832	1.90964	0.982522	1.34841	-0.209949	-1.53986	1.04856	-0.829641	0.982522	1.02923	0.448306	-0.563589	0.198445	0.344677	0.320862	-0.730363	0.829641	1.45356	0.798261	1.04856	0.0563585	0.511517
TCGA-77-A5FZ	TCGA-77-A5FZ	2.70935	1.55856	-0.651681	-0.911945	0.498719	0.845641	-2.02667	0.146982	-1.4219	-1.4219	1.36252	-2.18059	-0.767648	-0.338706	1.45356	0.303121	1.53986	1.28155	0.285474	-0.767648	1.48676	2.24576	0.411237	-2.24576	-1.09867	3.05546	0.672723	1.8141	2.12355	1.08843	-2.07268	0.723028	-1.94574	-0.192704	-2.53527	0.146982	2.41511	0.603663	0.460798	0.238832	-1.73272	1.32095	1.8441	2.70935	-1.57782	2.70935	-0.563589	0.672723
TCGA-77-A5G1	TCGA-77-A5G1	0.0225334	-0.0789421	-0.973435	-1.26885	0.517948	0.350661	-0.505108	0.813851	-1.46996	0.467071	-0.583509	-1.32095	0.291346	-0.782862	-0.473362	0.498719	-0.442086	0.186968	0.169799	-1.28155	-0.0338037	0.362667	-0.181239	-1.8141	0.517948	0.590201	-1.09867	0.146982	0.152679	-0.570204	-0.175516	0.775233	-2.24576	1.98458	-0.537371	2.18059	0.164087	0.467071	-0.837615	1.4219	0.982522	2.24576	0.112897	0.344677	-0.423528	0.169799	-1.70798	2.18059
TCGA-77-A5G3	TCGA-77-A5G3	-1.40658	-1.16272	0.285474	0.392915	-1.01028	-0.610436	0.429697	-0.129921	0.414304	0.853723	-0.775233	0.0563585	-1.53986	-0.973435	-1.21998	-1.00094	-0.135603	-1.03885	-0.0056329	-0.583509	-0.715731	-0.209949	-0.583509	-0.192704	0.556999	-0.964428	1.57782	0.411237	-0.550433	-0.135603	1.16272	-0.101566	0.380774	-0.0507176	0.386838	-0.221479	-1.00094	-0.637813	-1.8141	-0.576844	-0.392915	-2.24576	-0.658663	-0.672723	0.386838	-0.708473	0.429697	-0.973435
TCGA-77-A5G6	TCGA-77-A5G6	-0.297228	-0.694067	0.141291	-0.603663	0.124242	-1.3916	0.563589	-1.68424	-1.08843	0.955498	-1.36252	-0.435883	-1.73272	-1.78564	0.982522	-0.946644	-1.17386	-1.13012	-0.937863	0.524401	-1.23192	-0.630925	-0.821721	0.537371	-0.982522	-1.21998	0.886625	-0.937863	-1.09867	-1.28155	0.679803	-0.0450782	0.870056	0.368689	0.423528	-0.332746	-0.715731	-0.861861	-1.45356	-1.57782	0.610436	-0.679803	-0.895001	-0.790538	0.920516	-0.782862	0.537371	-0.392915
TCGA-77-A5G7	TCGA-77-A5G7	-0.715731	-1.36252	-1.13012	1.05837	0.556999	-0.679803	0.467071	1.52168	0.350661	-0.610436	-1.63943	0.715731	-0.291346	-0.946644	-1.20821	-1.8441	-0.813851	-1.01971	-1.3916	-1.06828	-1.28155	-0.530875	-0.955498	1.21998	0.644732	-1.53986	0.238832	-1.11951	-1.55856	-1.29446	1.34841	0.0959057	0.730363	-0.135603	1.13012	-0.467071	-1.53986	0.175516	-0.405115	-1.0783	0.435883	-1.57782	-1.61821	-1.15172	1.28155	-1.3916	1.08843	-2.02667
TCGA-77-A5G8	TCGA-77-A5G8	-0.54389	-0.112897	1.57782	-0.244632	0.238832	-0.291346	0.448306	-0.262082	0.937863	1.08843	-0.332746	0.435883	0.701252	-1.63943	-0.0338037	0.617237	0.708473	-0.129921	1.18516	-0.10723	-0.590201	0.291346	-1.1966	0.760106	-0.517948	-0.511517	-0.637813	-0.227256	-0.0732929	0.0338037	-0.0507176	-0.0959057	-0.141291	-0.124242	0.141291	-0.0959057	-0.0620013	-1.00094	-0.238832	-0.0959057	0.262082	1.30759	-0.326799	-0.164087	0.0338037	-0.309024	0.435883	0.175516
TCGA-77-A5GA	TCGA-77-A5GA	-0.498719	-0.886625	-0.320862	1.06828	0.350661	0.0056329	-1.06828	-0.505108	-0.973435	-1.90964	-0.845641	1.55856	1.08843	-0.637813	-0.392915	-0.991691	-0.435883	-0.701252	0.10723	-0.423528	-0.813851	0	-1.48676	0.861861	0.550433	-0.576844	-0.537371	-1.8441	-0.845641	-0.775233	0.332746	-0.112897	0.0902483	0.982522	0.837615	-1.23192	-0.790538	0.392915	-0.672723	-1.29446	-0.0056329	-0.198445	-1.28155	-0.262082	0.423528	-0.730363	1.3916	-0.658663
TCGA-77-A5GB	TCGA-77-A5GB	-0.550433	0.411237	-0.221479	0.596918	-0.285474	0.829641	0.273759	0.903441	0.181239	0.186968	-0.861861	0.011266	0.603663	-0.853723	-1.46996	-1.45356	0.524401	0.524401	-1.75856	2.32215	0.244632	0.209949	0.209949	-0.124242	-0.460798	0.0338037	-1.0783	-0.0845939	0.417375	0.175516	0.610436	-0.386838	-0.845641	-0.118568	-0.0845939	-0.350661	-0.10723	-0.356657	0.23304	0.651681	-0.356657	0.0281681	-0.221479	0.467071	-0.556999	0.0732929	-1.1966	-0.0168994
TCGA-77-A5GF	TCGA-77-A5GF	0.186968	-0.982522	0.448306	0.314938	-1.43755	-0.596918	-1.37691	-0.806031	-0.895001	-0.112897	0.198445	0.0620013	0.297228	1.73272	-0.730363	-1.43755	0.0563585	-0.590201	1.87586	-1.59769	-0.0845939	-0.303121	1.68424	0.146982	0.238832	-0.411237	0.617237	0.610436	-0.344677	0.25044	0.0959057	-0.845641	-1.09867	0.937863	0.973435	-0.603663	-0.442086	-1.57782	1.32095	-0.146982	-0.0168994	-0.374725	-0.576844	-0.238832	-0.10723	-0.25044	0.637813	-0.524401
TCGA-77-A5GH	TCGA-77-A5GH	0.198445	0.946644	0.752608	-0.955498	0.837615	0.0450782	-0.550433	0.244632	-1.32095	-0.511517	-0.821721	-0.524401	-0.21571	0.320862	-0.279612	-0.686917	0.87831	1.30759	0.644732	0.262082	2.12355	0.386838	0.505108	0.929155	-0.238832	2.07268	-1.53986	0.0394403	1.50399	2.18059	0.0394403	-0.752608	-0.186968	-0.524401	-0.813851	1.33455	1.10903	0.291346	1.02923	0.332746	-0.723028	-0.256256	0.186968	0.964428	-0.129921	0.861861	-0.87831	1.18516
TCGA-79-5596	TCGA-79-5596	-0.563589	-1.52168	0.380774	-0.192704	-1.87586	-0.320862	0.644732	0.350661	1.43755	0.374725	0.760106	1.0783	0.829641	-1.50399	-1.53986	-1.06828	-1.15172	-1.14085	0.550433	-0.964428	-1.8441	-0.297228	-1.3916	0.752608	1.50399	-0.903441	0.760106	-0.665676	-1.33455	-1.8141	0.845641	-1.00094	0.651681	-1.48676	0.517948	0.21571	-1.01028	-0.267916	-2.12355	-0.374725	1.17386	-0.694067	-1.13012	-1.01028	-0.386838	-1.09867	0.829641	-0.782862
TCGA-85-6175	TCGA-85-6175	0.87831	1.03885	0.186968	-2.18059	-0.0620013	1.8141	-1.52168	1.06828	-0.350661	-1.23192	1.05837	-1.3916	-0.829641	0.392915	1.02923	-0.181239	0.392915	0.679803	0.152679	-0.870056	1.25635	0.715731	1.17386	-1.94574	-2.12355	1.18516	1.70798	1.25635	1.30759	0.813851	-1.90964	0.423528	-1.87586	0.583509	-2.32215	2.24576	1.45356	0.895001	0.411237	2.24576	-0.861861	1.46996	1.05837	0.806031	-1.68424	1.57782	-0.285474	1.21998
TCGA-85-6560	TCGA-85-6560	0.279612	0.405115	-0.386838	-0.752608	2.32215	0.297228	0.610436	-0.745152	0.0225334	-0.285474	-0.256256	1.48676	-0.530875	-0.0845939	0.937863	-0.285474	0.576844	0.221479	0.291346	-0.723028	0.775233	0.15838	0.256256	1.18516	-1.15172	0.745152	2.53527	1.02923	0.723028	0.129921	0.570204	-1.33455	-0.303121	1.57782	-0.886625	0.221479	1.01028	0.285474	-0.356657	1.00094	-1.17386	0.524401	1.00094	0.583509	1.02923	0.853723	-0.362667	-0.209949
TCGA-85-6561	TCGA-85-6561	0.417375	0.524401	-0.624066	-0.368689	0.829641	0.946644	1.02923	0.760106	0.505108	0.603663	0.708473	-1.59769	-0.473362	-0.460798	0.362667	-0.118568	0.745152	0.368689	0.570204	-0.141291	0.895001	0.423528	0.10723	0.723028	-0.806031	0.845641	-0.320862	1.4219	0.686917	0.665676	1.04856	-0.550433	-0.297228	-0.332746	-0.637813	1.8441	0.886625	0.067646	-0.651681	0.870056	-0.0563585	0.853723	0.798261	0.929155	-0.537371	1.25635	-1.01028	-0.473362
TCGA-85-6798	TCGA-85-6798	0.112897	-0.25044	0.21571	-0.723028	-1.61821	1.21998	-0.955498	-0.285474	-0.745152	-1.01971	-0.399008	1.06828	1.21998	-3.05546	0.54389	-0.0845939	-0.576844	-0.399008	0.853723	-1.05837	-1.01971	-1.59769	-2.32215	-1.23192	0.861861	-1.23192	-1.52168	1.33455	-1.15172	-2.12355	0.198445	0.929155	1.61821	-2.24576	1.20821	0.0507176	-1.05837	-0.25044	-2.02667	0.694067	2.24576	0.169799	-1.00094	-1.03885	-0.374725	-1.0783	1.90964	0.590201
TCGA-85-7696	TCGA-85-7696	1.09867	-0.442086	1.01028	-0.737737	0.338706	-0.273759	0.146982	-0.991691	0.414304	0.730363	-0.686917	-0.344677	0.429697	0.798261	-0.152679	-0.505108	0.517948	0	0.973435	0.911945	0.0507176	-0.112897	-0.0789421	0.829641	-0.244632	-0.644732	0.129921	0.291346	-0.291346	-0.821721	0.590201	-1.14085	0.267916	1.00094	-0.0620013	-0.175516	-0.198445	-1.0783	-0.256256	-0.630925	-0.309024	0.498719	-0.798261	-0.244632	0.610436	-0.209949	-0.25044	0.164087
TCGA-85-7697	TCGA-85-7697	-0.350661	-0.775233	-0.658663	-0.101566	-0.374725	-0.524401	0.291346	-0.279612	0.524401	0.798261	-0.0225334	-2.24576	-0.467071	0.0281681	-0.767648	-0.511517	-0.23304	-0.723028	-0.651681	-0.829641	0.423528	0.0845939	1.14085	0.067646	-0.25044	0	-0.665676	-0.603663	-0.798261	-0.101566	0.429697	0.0902483	-1.04856	-0.0563585	0.238832	0.644732	-0.011266	0.517948	-0.262082	0.204194	0.563589	-1.73272	-1.02923	0.267916	-0.405115	-0.0281681	-0.583509	-0.0959057
TCGA-85-7698	TCGA-85-7698	-0.0338037	-0.267916	1.24404	0.460798	-0.146982	0.583509	0.350661	-0.273759	0.435883	1.23192	-0.0732929	0.411237	0.423528	1.87586	-0.550433	-0.0394403	0.603663	0.297228	1.40658	-0.429697	1.28155	0.583509	2.24576	0.524401	0.596918	0.297228	0.221479	0.651681	0.21571	0.715731	0.204194	-0.267916	0.0225334	-0.309024	-0.853723	0.87831	0.314938	-0.651681	1.24404	0.861861	-0.624066	0.374725	0.0056329	0.448306	-0.0281681	0.405115	0.297228	-0.262082
TCGA-85-7699	TCGA-85-7699	-0.920516	1.06828	-0.630925	0.813851	0.752608	0.267916	1.10903	-0.644732	1.13012	0.368689	1.29446	-1.11951	-2.02667	-0.603663	0.679803	-0.244632	0.686917	0.279612	-0.813851	1.17386	1.59769	0.686917	0.112897	-0.326799	0.530875	0.775233	0.775233	2.53527	0.861861	1.20821	2.53527	-0.262082	1.87586	-0.486001	-0.0450782	-0.135603	0.617237	-0.186968	-0.411237	1.03885	-1.06828	-0.920516	0.399008	1.01971	0.344677	1.0783	0.417375	0.0563585
TCGA-85-7710	TCGA-85-7710	-0.829641	-0.870056	-0.537371	0.708473	-1.78564	-0.386838	-0.15838	-1.04856	1.16272	-0.630925	-0.338706	-0.596918	-0.198445	0.244632	-1.17386	0.694067	-0.204194	-0.314938	-1.98458	0.845641	0.0732929	-0.563589	2.12355	-0.380774	-0.737737	-0.603663	0.679803	-0.467071	-0.0563585	0.0056329	-0.411237	0.256256	0.186968	0.448306	-0.973435	0.0845939	-0.903441	-0.326799	0.617237	0.129921	0.644732	0.658663	-0.0845939	-0.505108	-0.238832	-0.374725	-0.067646	1.15172
TCGA-85-7843	TCGA-85-7843	0.338706	-0.164087	-0.829641	-1.30759	-0.556999	0.011266	0.244632	0.332746	-1.59769	0.386838	-0.309024	1.57782	0.0563585	0.204194	1.53986	0.291346	0.0394403	0.141291	1.29446	0.767648	-0.209949	-0.0281681	-1.16272	1.78564	-0.570204	0.0959057	0.651681	0.198445	-0.124242	-0.973435	0.209949	-0.637813	0.991691	-0.267916	0.610436	1.46996	-0.0056329	0.0450782	-0.537371	0.672723	0.903441	0.448306	0.118568	0.221479	0.991691	0.0507176	1.24404	0.368689
TCGA-85-7844	TCGA-85-7844	-0.326799	-0.0732929	0.679803	1.11951	-0.417375	0.694067	-1.8141	-0.118568	-1.52168	0.723028	-0.118568	-1.26885	0.0620013	-1.33455	-0.297228	-0.011266	0.374725	0.356657	-0.0338037	0.25044	-0.198445	-0.0225334	-0.101566	0.011266	0.181239	-0.152679	0.399008	-0.198445	0.0168994	-0.672723	1.53986	-0.442086	-0.903441	-0.423528	-0.285474	1.70798	-0.291346	1.14085	-1.04856	0.895001	0.845641	0.694067	-0.0507176	0.067646	-0.524401	0.135603	-0.380774	-0.0338037
TCGA-85-7950	TCGA-85-7950	-1.02923	-0.837615	-0.54389	1.61821	0.429697	0.54389	-1.3916	-0.309024	-0.118568	-0.708473	-0.467071	-1.40658	-1.87586	1.63943	-0.886625	-0.435883	1.18516	0.701252	0.0563585	1.94574	1.36252	0.124242	2.07268	1.94574	1.87586	0.570204	-1.90964	1.06828	0.146982	1.4219	1.00094	-1.52168	0.530875	-0.920516	-0.576844	1.09867	0.192704	-1.21998	1.90964	1.29446	-1.36252	0.309024	-0.737737	0.473362	-0.338706	-0.169799	-0.973435	0.460798
TCGA-85-8048	TCGA-85-8048	0.563589	0.550433	-0.423528	-0.813851	-0.303121	0.752608	-1.87586	0.530875	-0.775233	-1.46996	1.23192	0.49235	-1.43755	0.524401	1.32095	-1.04856	0.15838	0.550433	-0.0507176	-1.48676	1.0783	1.33455	0.556999	-0.708473	0.129921	1.75856	0.279612	1.30759	0.813851	1.29446	0.0338037	-0.530875	-1.26885	0.775233	0.570204	0.15838	1.00094	1.09867	0.537371	0.665676	0.937863	0.973435	0.448306	1.68424	-0.651681	1.01028	0.129921	2.07268
TCGA-85-8049	TCGA-85-8049	0.911945	0.590201	-0.067646	-0.386838	-0.362667	1.06828	-1.94574	0.556999	0.374725	-1.1966	0.630925	-0.821721	-0.399008	0.169799	0.392915	-0.141291	1.25635	1.05837	0.0394403	0.15838	1.57782	0.920516	0.169799	-1.16272	-0.829641	1.57782	-0.429697	0.829641	0.775233	0.837615	-0.303121	-1.01028	-0.537371	-0.386838	0.486001	0.399008	0.745152	0.624066	-0.25044	0.617237	-0.767648	1.61821	0.903441	1.75856	-1.73272	1.37691	0.0168994	-0.0450782
TCGA-85-8052	TCGA-85-8052	-0.164087	-0.505108	1.50399	1.13012	-0.429697	-0.175516	-1.32095	-0.454543	0.186968	-0.767648	-1.26885	0.498719	1.16272	-0.291346	-0.715731	0.0732929	-0.169799	0.0845939	-0.309024	-0.479672	-0.517948	0.374725	-0.467071	-0.630925	-0.505108	0.101566	-0.686917	0.21571	-0.285474	-0.651681	-0.0845939	-1.15172	0.442086	0.0168994	-0.181239	-0.813851	-0.338706	1.11951	0.273759	0.0959057	0.23304	0.435883	0.0732929	0.0338037	0.356657	-0.15838	-0.169799	-1.26885
TCGA-85-8070	TCGA-85-8070	-2.53527	-2.53527	-1.8441	0.964428	0.853723	-1.03885	-1.48676	-0.775233	-1.28155	0.0732929	-1.87586	2.32215	0.0507176	0.964428	-2.12355	0.665676	-1.4219	-1.8141	0.672723	0.356657	-1.46996	-1.73272	-1.26885	-0.782862	0.332746	-1.98458	0.790538	-1.66142	-2.24576	-0.124242	-0.0732929	-1.98458	0.775233	-0.262082	-0.169799	0.590201	-1.33455	1.43755	1.20821	-2.70935	-0.0338037	-0.556999	-1.73272	-1.66142	1.33455	-1.78564	1.55856	1.34841
TCGA-85-8071	TCGA-85-8071	-1.68424	-2.18059	0.837615	-1.03885	0.767648	-1.61821	-0.181239	1.02923	-1.37691	0.362667	-0.267916	-1.00094	-1.63943	0.411237	-1.8141	-1.33455	-1.16272	-1.57782	0.617237	-1.1966	-0.550433	-0.982522	0.517948	0.135603	-0.256256	-1.10903	-0.10723	-0.570204	-1.01971	-0.0281681	-0.356657	-1.78564	-0.118568	-1.53986	-1.01971	-0.291346	-1.78564	-0.946644	-0.973435	-0.411237	-0.760106	-0.429697	-1.98458	-1.05837	-0.15838	-1.32095	-0.448306	0.563589
TCGA-85-8072	TCGA-85-8072	0.0845939	-0.563589	0.386838	1.73272	1.17386	-0.644732	-0.715731	-1.61821	-0.209949	-1.11951	-1.34841	1.00094	2.53527	-0.350661	-0.273759	-0.175516	0.338706	0.124242	0.362667	-0.550433	-0.362667	0.129921	-0.665676	0.405115	-0.991691	0.124242	-0.0366219	-0.175516	-0.198445	-0.435883	1.36252	-0.760106	-0.238832	1.29446	-0.563589	1.03885	-0.429697	-1.02923	-0.15838	-0.651681	0.221479	-0.326799	-0.238832	0.186968	0.262082	-0.0450782	-0.530875	-0.067646
TCGA-85-8276	TCGA-85-8276	0.0168994	0.0732929	-0.479672	0.448306	-0.15838	1.70798	0.651681	-0.374725	1.48676	0.829641	0.0507176	1.23192	0.0845939	-0.530875	-0.267916	-0.49235	0.227256	0.314938	0.112897	-0.297228	0.603663	1.15172	-0.10723	-1.01971	0.658663	0.708473	-0.505108	0.895001	0.380774	0.973435	0.617237	0.435883	0.737737	0.297228	-0.0225334	-0.679803	0.505108	-0.0507176	-0.0394403	0.837615	0.0168994	0.21571	0.511517	1.16272	-0.181239	0.767648	1.04856	-0.576844
TCGA-85-8277	TCGA-85-8277	-0.745152	-0.895001	-0.169799	1.10903	-0.338706	-0.745152	-0.362667	-0.25044	-0.152679	-0.326799	0.829641	0.192704	0.752608	0.368689	-0.760106	-0.603663	-1.20821	-1.0783	0.790538	0.583509	-0.610436	-0.380774	-0.0563585	-0.392915	0.454543	-0.486001	-0.326799	-0.350661	-0.429697	0.169799	1.25635	-2.41511	1.13012	-0.186968	0.715731	0.530875	-0.460798	-0.10723	0.0845939	-0.973435	1.08843	-0.0338037	-0.723028	-0.0338037	0.135603	-0.244632	0.320862	-0.118568
TCGA-85-8287	TCGA-85-8287	0.752608	0.87831	-0.10723	-1.01028	0.644732	0.837615	-1.10903	0.658663	-0.806031	-1.30759	1.15172	-1.23192	-1.8441	0.617237	0.417375	-1.18516	0.118568	0.0563585	-0.15838	2.24576	0.730363	0.745152	0.782862	-1.04856	-2.02667	1.01028	0.146982	1.78564	0.0225334	0.886625	-1.18516	-0.297228	1.37691	0.730363	-1.21998	1.40658	0.590201	1.0783	1.17386	1.30759	-1.52168	1.04856	-0.198445	1.23192	-1.90964	0.752608	-0.982522	-0.467071
TCGA-85-8288	TCGA-85-8288	-1.20821	-0.448306	1.45356	-1.02923	-0.112897	0.87831	-0.583509	0.338706	-0.448306	-1.87586	0.937863	-0.164087	-0.448306	-0.392915	-0.973435	-0.550433	0.417375	0.686917	-1.8441	1.28155	0.54389	-0.524401	0.583509	2.32215	0.175516	1.37691	-0.297228	-0.0225334	-0.505108	-0.067646	0.0789421	-0.423528	0.54389	0.517948	-0.479672	1.16272	-0.374725	0.380774	0.101566	1.48676	-0.610436	0.583509	-0.837615	-0.192704	-0.511517	-0.356657	-0.665676	0.806031
TCGA-85-8350	TCGA-85-8350	0.550433	0.152679	0.563589	-0.0789421	0.708473	0.937863	-0.767648	-0.227256	-0.0845939	-0.10723	1.20821	-1.1966	0.530875	-0.454543	0.291346	-1.17386	0.505108	0.262082	-0.982522	-1.52168	-0.175516	0.350661	-0.479672	-0.498719	-0.454543	0.238832	-0.141291	-0.423528	-0.101566	0.0225334	-0.267916	0.460798	-0.665676	0.686917	1.57782	-0.23304	-0.135603	1.16272	-0.338706	1.17386	1.43755	0.344677	-0.603663	0.356657	-0.946644	0.0845939	-0.101566	1.14085
TCGA-85-8351	TCGA-85-8351	-1.17386	-0.454543	-0.362667	-0.583509	-0.637813	-0.10723	-0.590201	-0.0845939	1.8441	-0.124242	0.326799	0.596918	-0.442086	-0.760106	-0.454543	-0.0507176	-0.067646	0.0902483	-1.33455	-1.26885	-0.752608	-0.821721	-0.405115	-1.20821	-0.583509	-0.244632	1.87586	0.141291	-0.368689	-0.937863	-0.262082	-1.02923	-0.175516	0.0450782	-0.0732929	0.267916	-0.454543	-1.45356	-0.679803	0.386838	-0.467071	0.686917	0.0563585	-0.530875	-0.665676	-0.473362	0.596918	1.01971
TCGA-85-8352	TCGA-85-8352	-1.10903	-1.40658	-2.02667	1.01971	1.46996	-2.70935	-0.0422591	3.05546	0.442086	0.344677	-3.05546	-0.238832	0.0902483	-2.12355	-2.70935	-0.752608	-1.02923	-1.36252	3.05546	-0.256256	-1.43755	-1.32095	-1.23192	-1.45356	0.708473	-1.66142	1.02923	-0.767648	-1.37691	-0.273759	1.02923	-0.0902483	3.05546	0.603663	-0.679803	0.112897	-1.21998	0.473362	-0.309024	-1.06828	-0.991691	-2.53527	-1.17386	-0.679803	-1.55856	-1.59769	1.14085	-0.448306
TCGA-85-8353	TCGA-85-8353	0.686917	-0.0450782	0.291346	-0.344677	0.467071	0.745152	0.0902483	0.23304	0.590201	0.267916	0.576844	0.273759	-1.05837	-1.24404	0.124242	-1.20821	-0.192704	-0.0168994	0.15838	-0.737737	0.405115	0.0394403	0.135603	-0.0338037	-0.775233	0.603663	0.929155	0.723028	0.067646	-0.0168994	0.25044	-0.694067	-1.24404	-0.895001	-0.15838	0.537371	-0.0507176	-0.129921	-0.630925	1.90964	-0.175516	1.29446	-0.186968	0.603663	-0.442086	0.417375	-0.146982	-0.505108
TCGA-85-8354	TCGA-85-8354	-1.90964	-1.33455	-2.12355	0.563589	-0.644732	-1.90964	0.374725	2.53527	0.982522	0.0281681	0.0959057	0.209949	0.0168994	-1.87586	-0.929155	-0.0959057	-0.895001	-1.04856	-0.368689	-0.181239	-0.861861	-0.21571	-0.946644	0.350661	0.221479	-0.991691	0.0338037	-0.0789421	-0.973435	-0.665676	1.94574	-0.448306	1.26885	-0.221479	0.813851	0.291346	-1.08843	-1.8441	-1.4219	-1.21998	-0.227256	-0.853723	-0.853723	-1.01971	-0.0225334	-0.853723	0.0450782	-1.57782
TCGA-85-8355	TCGA-85-8355	1.18516	0.610436	1.25635	-2.41511	1.01971	-0.537371	-0.596918	-0.813851	0.267916	-0.0338037	-0.0845939	-1.01971	-1.48676	0.737737	1.61821	-0.356657	2.18059	1.68424	1.61821	0.204194	1.87586	1.75856	1.16272	-0.895001	-0.204194	1.87586	-0.821721	1.37691	1.21998	1.0783	-1.0783	-0.973435	-0.723028	-0.0281681	0.937863	0.423528	1.30759	-0.198445	0.338706	-0.637813	-1.63943	-0.760106	0.715731	2.12355	-0.837615	2.41511	-1.94574	0.49235
TCGA-85-8479	TCGA-85-8479	-2.24576	-0.54389	0.576844	0.903441	0.563589	-0.937863	0.775233	-1.17386	-0.556999	0.0507176	-1.14085	0.821721	0.0394403	-0.955498	0.0789421	-1.53986	-0.973435	-1.26885	-2.18059	-1.01028	-1.52168	-1.52168	-1.46996	-0.853723	-0.563589	-1.14085	-3.05546	-1.3916	-1.66142	-0.982522	0.0507176	1.13012	-0.405115	-0.164087	0.644732	-0.209949	-1.75856	-0.256256	0.0450782	0.256256	1.70798	0.665676	-2.70935	-0.715731	-0.505108	-1.73272	-1.05837	-0.694067
TCGA-85-8481	TCGA-85-8481	-1.25635	0.473362	-0.576844	-0.903441	1.18516	1.3916	-0.454543	0.790538	-0.596918	0.54389	1.59769	-0.192704	0.164087	1.04856	-1.33455	-0.624066	-0.630925	-0.118568	-1.37691	-1.46996	0.0563585	-0.362667	-0.135603	-2.02667	0.411237	-0.101566	-1.10903	-0.973435	-0.0507176	0.227256	0.0845939	0.946644	-1.66142	-0.0845939	0.164087	0.737737	-0.0450782	0.630925	2.24576	2.02667	0.658663	1.87586	0.672723	0.0902483	-1.21998	-0.368689	-1.09867	2.70935
TCGA-85-8580	TCGA-85-8580	0.285474	-0.651681	-0.929155	0.417375	0.964428	-0.701252	-0.479672	-1.15172	-0.590201	-0.861861	-0.658663	-0.576844	-0.730363	-0.227256	-1.37691	-0.775233	-0.0225334	-0.011266	0.309024	-0.303121	0.192704	0.405115	-0.730363	0.903441	0.49235	-0.192704	-0.679803	0.303121	-0.590201	-0.411237	0.955498	-1.20821	0.0450782	-0.767648	0.011266	0.486001	-0.498719	-0.686917	-0.164087	-1.24404	-0.112897	-1.11951	-1.05837	0.244632	-0.550433	-0.164087	-0.0450782	0.262082
TCGA-85-8582	TCGA-85-8582	0.244632	-0.344677	0.806031	0.386838	-0.386838	1.73272	0.129921	1.01971	0.0281681	-0.118568	0.845641	0.624066	0.448306	0.550433	-0.303121	0.238832	-1.23192	-1.28155	-1.16272	-0.448306	0.411237	0.0338037	1.4219	-0.550433	-1.34841	0.303121	-0.760106	-0.338706	-0.192704	-0.0563585	0.442086	-0.498719	-0.423528	-0.350661	-1.09867	1.25635	-0.54389	0.870056	1.36252	1.98458	0.460798	0.946644	-0.467071	0.279612	-1.61821	0.0563585	-0.821721	0.297228
TCGA-85-8584	TCGA-85-8584	0.411237	-0.129921	-1.90964	-0.262082	1.15172	0.563589	-0.124242	2.32215	0.0789421	-0.524401	0.309024	0.169799	0.405115	1.53986	-1.08843	-0.338706	0.752608	1.40658	-1.30759	-1.36252	0.658663	1.16272	0.745152	0.715731	0.486001	0.895001	-0.937863	0.752608	0.238832	1.45356	-0.101566	-0.332746	-0.198445	0.244632	-1.66142	0.964428	0.279612	-0.417375	0.442086	0.576844	-1.98458	0.603663	-0.362667	1.30759	-1.03885	0.291346	-0.192704	1.20821
TCGA-85-8664	TCGA-85-8664	0.665676	-1.02923	0.686917	1.48676	0.672723	-2.18059	0.524401	0.498719	0.630925	0.617237	1.78564	1.18516	-0.118568	-1.94574	-1.18516	-1.98458	-1.55856	-2.18059	-1.06828	-0.821721	-1.32095	-1.18516	-1.98458	-0.590201	1.46996	-0.423528	-0.454543	-0.399008	-1.4219	-0.829641	2.12355	-0.0394403	0.576844	-3.05546	0.326799	-0.946644	-1.61821	2.32215	-1.3916	0.556999	-0.0225334	-0.10723	-1.63943	-1.0783	1.17386	-1.68424	1.53986	1.24404
TCGA-85-A4CL	TCGA-85-A4CL	0.135603	0.0281681	1.26885	-1.04856	-1.53986	0.530875	-0.837615	-0.221479	-1.33455	-0.338706	-0.198445	0.505108	1.8141	-0.0563585	-1.04856	-1.32095	0.0959057	-0.238832	0.929155	-2.53527	0.362667	0.708473	-1.78564	2.07268	2.41511	0.49235	0.198445	0.0225334	0.665676	2.12355	-0.332746	0.486001	-0.708473	0.267916	0.362667	0.498719	0.0338037	-0.870056	-0.87831	-0.244632	0.175516	0.164087	-0.0450782	0.973435	1.70798	0.0620013	2.41511	-1.05837
TCGA-85-A4CN	TCGA-85-A4CN	-1.34841	-0.760106	1.48676	-0.141291	-0.903441	0.417375	-0.813851	1.53986	0.760106	-0.303121	0.135603	-0.011266	0.279612	-0.845641	-0.806031	-0.665676	-0.0620013	-0.374725	1.17386	-0.067646	-0.0902483	-0.204194	-1.06828	1.08843	0.973435	-0.708473	-0.723028	1.20821	-0.603663	0.15838	0.405115	-0.23304	0.886625	-1.78564	0.806031	0.101566	-0.583509	-0.380774	-0.479672	1.01971	0.760106	-0.332746	-0.448306	-0.067646	-0.152679	-0.517948	1.21998	-1.32095
TCGA-85-A4JB	TCGA-85-A4JB	-1.94574	-0.665676	-0.198445	-0.672723	1.13012	0.10723	0.861861	0.320862	1.3916	1.61821	0.473362	1.15172	0.181239	1.00094	0.164087	-1.63943	-1.90964	-1.61821	-1.04856	-1.13012	0.186968	-1.17386	1.1966	-0.0225334	-0.782862	-0.517948	-0.603663	0.262082	-1.32095	-0.209949	-0.112897	-0.651681	-0.946644	-0.955498	-0.895001	1.63943	-0.895001	0.273759	1.70798	0.124242	-0.665676	-0.392915	-1.45356	-0.730363	0.686917	-1.29446	-0.505108	1.10903
TCGA-85-A4JC	TCGA-85-A4JC	0.658663	0.517948	0.658663	0.486001	-1.09867	1.33455	-1.98458	0.895001	-0.665676	-0.982522	1.57782	1.17386	0.610436	0.380774	-0.314938	-1.09867	0.011266	-0.0620013	-1.21998	-1.34841	0.0168994	0.0168994	-0.694067	-1.06828	0.790538	0.563589	-1.57782	-1.8141	-0.186968	-0.798261	-0.54389	1.10903	-1.00094	-1.73272	-0.498719	0.790538	0.23304	0.511517	0.782862	0.314938	1.23192	1.14085	-0.244632	0.775233	0.0056329	-0.530875	1.0783	1.01028
TCGA-85-A4PA	TCGA-85-A4PA	3.05546	1.33455	-1.34841	1.28155	3.05546	-0.0450782	-0.775233	-0.665676	-0.679803	-2.12355	-0.730363	-2.53527	-1.50399	-0.417375	0.0563585	-1.10903	0.460798	0.723028	-0.679803	-0.244632	3.05546	3.05546	0.0225334	0.460798	-1.03885	2.70935	-1.06828	1.98458	0.460798	0.920516	-0.982522	-0.129921	0.320862	0.813851	-2.18059	-1.48676	1.73272	-0.314938	-1.20821	-0.0394403	-2.41511	-1.59769	-0.0959057	3.05546	-1.53986	3.05546	0.067646	-0.715731
TCGA-85-A4QQ	TCGA-85-A4QQ	-0.169799	-0.570204	1.0783	-2.02667	1.55856	-1.28155	0.460798	-1.00094	0.303121	-0.0959057	-1.75856	-0.617237	1.66142	-0.344677	-1.4219	-0.964428	-0.186968	-0.658663	-2.53527	1.90964	-0.911945	-0.937863	-0.576844	-1.32095	-1.3916	-1.25635	-2.18059	-1.78564	-0.723028	-0.955498	-1.28155	0.285474	-0.767648	0.524401	0.112897	1.73272	-1.43755	-0.782862	-0.435883	0.368689	0.955498	1.28155	-1.78564	-1.04856	0.368689	-0.903441	0.405115	0.637813
TCGA-85-A4QR	TCGA-85-A4QR	-2.41511	-2.24576	1.36252	-0.920516	-0.0338037	-2.41511	1.05837	-0.651681	0.380774	1.1966	-0.813851	1.36252	-1.70798	1.08843	1.66142	-1.57782	-3.05546	-2.24576	-0.244632	-0.338706	-1.4142	-3.05546	-0.861861	1.46996	0.244632	-3.05546	2.02667	-1.94574	-3.05546	0.0168994	1.03885	-0.0225334	0.374725	-1.00094	-0.530875	-2.18059	-3.05546	-1.14085	0.0732929	-3.05546	-0.244632	-0.701252	-2.53527	-2.70935	-0.0732929	-2.53527	1.70798	-0.723028
TCGA-85-A50Z	TCGA-85-A50Z	0.624066	0.0394403	1.68424	-0.651681	0.798261	-1.32095	0.837615	0.644732	0.0168994	-0.0732929	-1.06828	1.98458	0.435883	-1.29446	1.55856	0.209949	-1.03885	-0.392915	-1.53986	0.10723	-0.903441	-0.911945	-0.790538	-0.338706	0.505108	-0.0338037	0.0959057	-0.0563585	-0.955498	0.273759	-0.723028	-1.63943	-1.14085	0.423528	-0.982522	-0.511517	-0.964428	0.929155	0.0507176	-0.486001	-0.141291	-0.101566	-0.886625	0.338706	-0.118568	-0.556999	1.50399	1.32095
TCGA-85-A510	TCGA-85-A510	0.929155	-0.610436	-1.24404	1.8441	2.02667	-0.964428	1.37691	-0.937863	0.813851	-0.374725	-1.10903	0.782862	-1.90964	0.679803	0.806031	-0.845641	0.411237	0.570204	0.23304	-1.11426	0.745152	0.672723	0.853723	1.13012	0.192704	0.386838	-0.775233	0.285474	-0.011266	0.955498	1.13012	0.54389	0.782862	0.291346	0.338706	-0.537371	0.21571	-1.16272	1.94574	-0.895001	-1.8141	-0.903441	0.314938	0.556999	2.02667	0.129921	1.10903	-1.11951
TCGA-85-A511	TCGA-85-A511	0.303121	0.530875	0.454543	-0.285474	0.0281681	1.13012	-0.405115	1.32095	-0.374725	-1.02923	0.146982	0.0845939	0.350661	0.517948	-1.01971	-0.798261	-0.617237	-0.291346	1.90964	-0.54389	0.380774	-0.23304	1.03885	0.423528	-0.745152	0.423528	-0.267916	-0.011266	-0.0281681	0.583509	-0.221479	-0.583509	1.16272	-0.442086	0.297228	0.368689	-0.285474	0	0.745152	1.14085	0.356657	0.460798	-0.0338037	0.411237	0.291346	-0.0507176	-0.0056329	0.326799
TCGA-85-A512	TCGA-85-A512	-0.798261	-0.798261	-0.204194	1.90964	-1.73272	-0.0168994	0.0394403	1.4219	-0.798261	-1.01028	-1.16272	-0.175516	-0.435883	0.262082	-1.50399	-0.0338037	-0.112897	-0.320862	0.806031	-0.0507176	-0.320862	0.101566	0.537371	1.43755	0.169799	-0.886625	-1.02923	-1.15172	-0.651681	-1.23192	1.20821	0.517948	0.392915	-2.12355	-0.23304	-1.52168	-0.411237	-1.87586	-0.21571	-0.23304	-0.473362	-0.637813	-0.745152	-0.637813	0.524401	-0.821721	0.454543	-1.59769
TCGA-85-A5B5	TCGA-85-A5B5	-0.124242	-0.903441	0.617237	-0.405115	0.617237	-0.118568	0.486001	-1.1966	-0.164087	2.53527	0.011266	-0.25044	0.221479	0.314938	-0.955498	-1.30759	-0.411237	-0.853723	0.701252	-1.8141	-0.829641	-0.386838	-0.368689	0.221479	-0.596918	-1.11951	-1.94574	-0.798261	-1.03885	-0.146982	-1.11951	0.624066	0.273759	-0.813851	0.118568	0.0338037	-0.624066	0.118568	0.563589	-0.256256	-0.701252	-1.0783	-1.87586	-0.708473	1.01971	-1.03885	-0.435883	-0.0789421
TCGA-90-6837	TCGA-90-6837	-0.0563585	0.853723	-0.238832	-1.40658	-1.1966	2.18059	-0.314938	0.767648	-0.112897	-0.362667	0.392915	0.570204	-0.314938	-1.08843	0.694067	-1.11951	1.20821	1.09867	-0.118568	-0.460798	0.262082	1.01028	-0.737737	-1.26885	0.0338037	0.87831	-1.73272	0.0338037	1.14085	-0.0225334	1.09867	1.59769	-0.386838	-0.737737	-0.946644	1.14085	0.782862	0.423528	-1.01971	0.853723	0.946644	0.0563585	1.4219	1.01028	-1.13012	0.886625	-1.48676	-0.821721
TCGA-90-7766	TCGA-90-7766	1.29446	0.011266	-0.273759	0.570204	-0.479672	-1.29446	0.186968	-0.570204	-1.20821	-0.350661	-0.576844	-1.01028	-1.66142	0.991691	-0.181239	-0.486001	0.279612	-0.405115	1.34841	0.467071	0.563589	0.570204	0.955498	0.411237	-0.221479	0.262082	-0.752608	-0.192704	0.0789421	0.429697	0.238832	-0.344677	0.291346	0.745152	-0.0563585	0.583509	0.895001	-1.98458	0.350661	-1.98458	-0.267916	-1.61821	-0.25044	0.665676	-0.0620013	0.517948	-0.54389	-1.94574
TCGA-90-7767	TCGA-90-7767	-1.55856	0.204194	-0.767648	0.760106	0.368689	0.517948	-0.350661	-0.362667	0.135603	-0.530875	-0.204194	-1.48676	-1.20821	0.405115	-0.0225334	-0.886625	2.12355	1.16272	0.760106	0.964428	1.00094	0.314938	1.32095	1.55856	0.0620013	0.244632	1.8441	0.486001	0.124242	0.679803	1.14085	-1.23192	0.303121	-2.32215	0.175516	1.55856	-0.368689	1.02923	0.715731	0.701252	-1.03885	-1.08843	-0.829641	0.320862	1.75856	0.380774	1.1966	1.05837
TCGA-90-7769	TCGA-90-7769	-1.63943	-1.3916	0.829641	-0.644732	-1.36252	-1.52168	-0.603663	-0.141291	-0.511517	0.0959057	-1.98458	0.405115	1.32095	1.36252	-1.59769	0.314938	-0.798261	-1.1966	1.8441	0.186968	-0.895001	-1.63943	-1.53986	-0.806031	0.583509	-1.59769	-1.18516	-0.332746	-1.29446	-1.63943	-0.417375	-0.25044	0.417375	-0.473362	0.152679	-1.33455	-1.11951	-2.12355	-0.423528	-1.37691	-0.853723	-0.576844	-0.937863	-1.73272	1.55856	-1.28155	1.16272	-1.3916
TCGA-90-7964	TCGA-90-7964	0.845641	-0.0056329	-1.33455	-1.68424	0.204194	0.112897	-0.790538	-0.0959057	0.775233	0.423528	0.730363	-0.630925	-0.583509	0.49235	-0.21571	-0.297228	0.303121	-0.146982	-0.775233	-0.112897	-1.18516	0.297228	-0.672723	0.332746	-0.10723	0.344677	-0.782862	-0.870056	0.118568	-0.175516	-0.326799	0.332746	-1.16272	0.392915	-0.929155	-0.314938	0.982522	0.0394403	0.0620013	0.411237	-0.320862	0.192704	0.87831	0.610436	-0.570204	0.309024	-0.0563585	2.12355
TCGA-90-A4ED	TCGA-90-A4ED	1.10903	-0.374725	-0.837615	-0.124242	-0.460798	1.15172	-1.0783	-0.596918	-0.267916	-1.63943	0.238832	-0.556999	-1.11951	-1.34841	-0.861861	-0.937863	0.0507176	0.198445	-1.45356	-0.209949	-0.694067	-0.517948	-0.590201	-1.4219	-1.94574	-0.314938	0.767648	-0.946644	-0.679803	0.332746	-0.955498	-0.806031	0.837615	-1.66142	-2.24576	-0.344677	-0.0168994	1.8441	-0.798261	0.181239	-3.05546	-0.303121	-0.405115	0.285474	-1.11951	-0.454543	-0.760106	-0.356657
TCGA-90-A4EE	TCGA-90-A4EE	0.479672	1.48676	0.0225334	0.380774	0.511517	0.524401	-0.303121	0.821721	1.94574	-1.20821	-0.517948	0.0225334	-0.624066	0.0620013	0.964428	-0.694067	1.8141	1.73272	-0.380774	0.429697	1.70798	1.29446	0.861861	-0.314938	-0.356657	1.94574	0.417375	2.24576	1.70798	2.24576	-0.929155	-0.821721	1.43755	-0.982522	-0.442086	-0.694067	0.637813	-0.118568	0.368689	-0.011266	-0.964428	0.198445	1.55856	1.90964	0.326799	1.63943	1.87586	-0.0902483
TCGA-90-A59Q	TCGA-90-A59Q	0.54389	1.3916	-1.8141	1.45356	0.386838	0.0168994	-1.15172	0.011266	-1.78564	-1.68424	0.672723	-1.14085	-0.0394403	1.30759	-0.694067	-0.326799	1.01971	1.3916	-1.02923	-1.16272	1.03885	1.24404	0.964428	-0.0732929	1.09867	1.48676	-0.617237	1.15172	0.590201	1.73272	0.101566	0.291346	-0.821721	0.821721	-1.45356	-0.448306	0.596918	-0.672723	0.118568	0.244632	-1.13012	-0.955498	0.362667	1.73272	-0.356657	0.338706	0.285474	0.701252
TCGA-92-7340	TCGA-92-7340	0.0450782	0.309024	-0.467071	0.0056329	-0.596918	2.07268	0.701252	1.63943	-0.737737	1.37691	0.920516	-0.118568	-0.0732929	0.708473	0.658663	1.03885	-0.124242	-0.338706	0.221479	-0.011266	0.911945	0.550433	0	-1.36252	-0.603663	0.524401	0.498719	-0.146982	0.448306	0.262082	-0.0563585	0.745152	0.0507176	0.679803	-0.152679	0.556999	0.570204	0.21571	0.837615	0.790538	0.011266	1.15172	-0.15838	0.760106	0.708473	0.423528	-0.644732	-0.204194
TCGA-92-7341	TCGA-92-7341	-0.686917	-0.368689	0.303121	1.59769	0.87831	0.448306	0.362667	-0.517948	0.498719	1.24404	0.405115	0.152679	1.45356	0.0732929	0.21571	0.467071	-1.26885	-1.43755	1.43755	0.181239	-0.423528	-0.583509	0.25044	-0.454543	1.4219	-0.368689	-0.460798	-0.118568	-0.152679	-0.745152	0.946644	-0.617237	1.23192	2.53527	2.32215	0.0732929	-0.563589	-0.175516	-0.011266	0.49235	1.34841	0.411237	0.0225334	-0.460798	0.870056	-0.256256	0.903441	0.0056329
TCGA-92-8063	TCGA-92-8063	-0.209949	-0.0902483	-0.118568	0.767648	-0.011266	0.576844	0.135603	-0.0281681	1.36252	0.701252	-0.192704	0.694067	1.55856	-0.498719	-0.911945	0	0.067646	-0.067646	1.04856	1.63943	-0.386838	-0.760106	-1.24404	-1.30759	-0.129921	-0.0563585	-1.8441	-1.26885	-0.221479	-0.563589	0.861861	-0.227256	1.94574	0.570204	-0.380774	-1.28155	-0.861861	-1.36252	0.135603	0.356657	-0.596918	2.18059	-0.118568	-0.204194	0.101566	-0.435883	-1.0783	1.43755
TCGA-92-8064	TCGA-92-8064	0.405115	-0.118568	0.550433	-0.798261	-0.129921	0.498719	0.0620013	0.101566	2.53527	-1.0783	-0.498719	-0.326799	-0.303121	0.845641	0.405115	-0.596918	1.0783	0.617237	0.417375	-0.49235	1.10903	0.303121	2.53527	0.505108	-0.955498	0.937863	-0.694067	2.02667	1.25635	2.41511	-0.362667	-1.87586	-0.209949	-0.637813	-0.583509	0.505108	0.658663	-0.309024	0.991691	0.0902483	-1.11951	0.576844	1.03885	1.36252	-0.583509	1.11951	-0.775233	-0.386838
TCGA-92-8065	TCGA-92-8065	0.386838	-0.0507176	-0.129921	-2.53527	-1.66142	-1.08843	-0.644732	-0.238832	0.192704	-0.782862	-1.04856	-0.332746	0.596918	0.861861	0.920516	-1.48676	1.1966	1.10903	-0.745152	0.760106	0.861861	0.624066	-0.0225334	-0.790538	-2.32215	0.537371	-1.43755	0.658663	0.798261	0.782862	-1.94574	0.392915	-1.78564	-0.782862	-0.186968	-1.11951	0.530875	1.52168	0.221479	-0.730363	1.1966	-1.01971	0.665676	0.737737	-0.23304	0.829641	-1.25635	-0.87831
TCGA-94-7033	TCGA-94-7033	-1.08843	-1.59769	2.02667	-0.0902483	0.0789421	-0.454543	0.164087	1.78564	1.02923	0.0789421	-1.0783	1.75856	-0.929155	1.45356	-1.16272	-3.05546	-1.63943	-0.479672	-0.124242	-2.70935	-0.479672	-0.686917	0.320862	1.90964	1.1966	-1.16272	-1.59769	-1.61821	-1.30759	-0.181239	0.0056329	0.356657	-0.448306	-0.0338037	-0.435883	0.209949	-1.16272	-2.07268	1.57782	-0.209949	1.52168	-0.530875	-1.52168	-0.861861	0.238832	-1.23192	1.98458	0.644732
TCGA-94-7943	TCGA-94-7943	0.181239	-0.380774	-0.723028	0.0338037	-1.29446	-0.576844	-0.374725	-0.760106	-0.0168994	-1.21998	-1.23192	1.59769	0.637813	0.460798	-0.112897	-0.870056	0.135603	0.0620013	-0.435883	-1.08843	-0.49235	0.164087	-0.920516	0.946644	-0.21571	-0.590201	-1.28155	-0.679803	-0.479672	-1.08843	1.05837	-0.314938	-0.479672	0.435883	0.399008	-0.782862	-0.164087	-0.067646	-0.752608	-0.672723	-0.118568	-0.399008	0.124242	-0.0507176	0.273759	-0.0789421	-1.34841	0.723028
TCGA-94-8035	TCGA-94-8035	-0.861861	-0.244632	-0.209949	-0.112897	0.256256	-0.767648	0.0959057	1.46996	1.32095	0.524401	-0.524401	0.186968	-0.326799	-0.624066	1.0783	-0.0732929	-1.52168	-0.964428	0.530875	0.227256	-1.25635	-0.853723	-1.37691	-0.10723	0.303121	-0.686917	-0.25044	-0.853723	-0.853723	-1.01028	0.730363	-0.181239	0.0338037	-1.24404	0.708473	-1.4219	-0.911945	-0.0789421	-0.782862	-0.362667	1.90964	-0.0394403	-0.637813	-0.723028	0.752608	-0.929155	0.737737	-0.886625
TCGA-94-8490	TCGA-94-8490	-1.46996	-2.32215	0.937863	0.505108	-1.52168	-2.24576	-0.244632	1.00094	0.853723	0.405115	-0.285474	0.0902483	0.10723	0.694067	-1.40658	-1.29446	-1.53986	-1.59769	0.399008	-1.66142	-1.94574	-1.66142	-0.603663	0.644732	-0.309024	-1.90964	-0.767648	-0.845641	-1.78564	-0.314938	0.141291	-0.411237	-0.380774	0.610436	0.0168994	0.392915	-2.02667	-1.73272	-0.775233	-1.04856	-0.0789421	-2.70935	-2.02667	-1.28155	-0.448306	-2.02667	-0.314938	-1.16272
TCGA-94-8491	TCGA-94-8491	1.01028	-0.0281681	-0.192704	-0.320862	-0.537371	-0.380774	-1.21998	-0.563589	-1.21998	-0.672723	0.320862	0.745152	-0.715731	-0.10723	1.63943	0.23304	-0.221479	-0.186968	-0.701252	-0.676259	0.0338037	1.14085	-0.152679	-1.61821	0.637813	0.118568	-0.745152	0.244632	-0.15838	-0.417375	-1.30759	1.29446	-0.411237	-0.0620013	-0.356657	-0.411237	0.204194	0.694067	-0.303121	-1.18516	0.775233	-1.8141	-0.694067	0.570204	-0.067646	0	-0.829641	-0.297228
TCGA-94-A4VJ	TCGA-94-A4VJ	-0.15838	0.169799	0.694067	-0.590201	0.570204	-0.169799	0.0338037	-0.964428	0.344677	0.011266	1.21998	-0.903441	0.411237	-0.524401	-0.679803	-2.70935	0.0281681	0.665676	-1.50399	0.576844	0.0225334	-0.920516	-0.124242	-0.737737	-0.630925	-0.550433	-0.964428	-0.550433	-0.570204	-0.0789421	-0.767648	-0.524401	0.790538	-1.04856	-0.473362	-0.701252	-0.929155	-0.262082	0.708473	0.473362	0.708473	0.25044	-1.37691	-0.344677	-1.01028	-0.505108	-0.0225334	2.53527
TCGA-94-A5I4	TCGA-94-A5I4	-1.00094	-0.0959057	-0.256256	0.21571	0.861861	-0.448306	0.368689	0.135603	-1.18516	0.23304	-1.55856	1.02923	-0.903441	1.4219	-0.386838	1.00094	-0.929155	-0.886625	1.26885	1.20821	-0.356657	-0.829641	0.644732	1.15172	0.209949	-0.617237	-0.256256	-1.23192	-0.760106	-0.386838	0.0281681	-0.435883	1.90964	-1.10903	0.630925	0.0789421	-0.314938	-0.701252	0.752608	-0.192704	-0.152679	-0.454543	-0.760106	-0.624066	-0.21571	-1.02923	0.767648	-1.14085
TCGA-94-A5I6	TCGA-94-A5I6	-0.982522	-0.473362	0.775233	0.590201	0.637813	-0.256256	-0.204194	-1.48676	0.486001	0.903441	-0.563589	-1.63943	1.15172	-0.737737	-1.11951	0.101566	-1.05837	-0.955498	0.498719	0.448306	-0.767648	-0.356657	-0.782862	0.511517	1.11951	-1.01971	-1.33455	-0.417375	-0.563589	-1.40658	1.11951	-0.861861	0.0732929	1.40658	0.821721	0.686917	-1.09867	-0.49235	0.129921	0	0.505108	0.813851	-0.511517	-0.991691	0.745152	-0.745152	0.141291	-0.152679
TCGA-96-7544	TCGA-96-7544	-0.23304	0.583509	0.745152	-0.745152	0.344677	0.49235	0.297228	-0.837615	-0.530875	0.212829	-0.596918	-1.05837	-1.45356	0.0959057	2.70935	0.644732	0.124242	-0.0732929	-0.146982	-0.23304	0.448306	-0.0959057	-0.320862	1.32095	-0.135603	0.267916	1.61821	0.767648	0.54389	-0.637813	0.517948	-0.135603	-1.23192	2.41511	-0.829641	1.29446	0.679803	-1.06828	-0.460798	-0.169799	-0.715731	-0.423528	0.651681	0.238832	-1.18516	0.798261	0.701252	0.344677
TCGA-96-7545	TCGA-96-7545	-0.0056329	0.25044	1.02923	0.0394403	-0.524401	-0.411237	-2.32215	-1.29446	-1.75856	-0.955498	-0.186968	0.524401	0.658663	-0.267916	1.29446	0.752608	0.256256	0.442086	1.23192	-0.227256	0.837615	1.61821	0.0563585	-0.54389	0.0168994	0.505108	-0.124242	0.821721	0.767648	-0.886625	-1.13012	-0.730363	-1.53986	0.563589	0.861861	2.02667	0.723028	-0.344677	-0.637813	-0.617237	-0.511517	0.209949	1.36252	0.498719	0.964428	1.33455	-1.33455	-1.18516
TCGA-96-8169	TCGA-96-8169	0.964428	-0.0338037	1.43755	-2.07268	-0.0056329	0.262082	-0.973435	0.886625	0.637813	-0.0225334	1.17386	-0.87831	-1.32095	0.285474	0.192704	0.435883	0.129921	0.0507176	-0.135603	-0.790538	-0.192704	-0.429697	0.911945	-0.929155	-0.937863	0.175516	0.556999	-0.672723	-0.0845939	0.152679	-1.20821	-0.392915	-0.49235	-1.32095	-1.25635	0.454543	-0.15838	0.775233	1.09867	0.630925	-0.135603	0.0507176	-0.473362	0.329771	-0.701252	0.101566	-0.886625	2.32215
TCGA-96-8170	TCGA-96-8170	0.356657	0.118568	0.135603	-0.473362	0.610436	0.332746	0.473362	-1.11951	-0.49235	-0.679803	0.279612	-1.10903	0.204194	0.338706	0.486001	-0.530875	-0.911945	-0.285474	-0.221479	-0.175516	-1.20821	0.285474	-0.262082	-0.204194	-0.767648	0.374725	-1.21998	0.0563585	0.0450782	-1.15172	-0.610436	-0.362667	-0.590201	0.723028	-1.06828	0.0168994	0.767648	0.837615	-0.870056	-1.46996	0.338706	-0.386838	1.15172	0.417375	-0.435883	0.356657	0.273759	-0.0563585
TCGA-96-A4JK	TCGA-96-A4JK	-0.423528	-0.198445	0.0845939	0.244632	0.303121	-0.309024	1.21998	1.8141	1.37691	0.550433	-0.129921	0.374725	-0.658663	-0.556999	-0.821721	-1.73272	0.344677	-0.0338037	0.186968	-0.267916	0.0056329	-0.399008	0.454543	1.14085	-1.30759	-0.011266	-0.479672	0.737737	-0.164087	0.845641	0.362667	-2.07268	1.8141	-1.40658	-0.011266	-1.00094	-0.209949	2.02667	-0.227256	-0.380774	-0.405115	-1.34841	-0.0394403	0.129921	-0.101566	-0.0225334	-0.911945	-0.0056329
TCGA-98-7454	TCGA-98-7454	1.23192	1.24404	-0.686917	0.175516	0.244632	0.982522	0	1.61821	-1.04856	-0.937863	0.386838	-1.50399	-0.368689	0.955498	1.73272	0.505108	1.08843	1.1966	0.244632	0.405115	1.78564	0.982522	1.40658	0.0450782	0.603663	1.45356	0.49235	0.644732	1.68424	0.853723	-0.730363	-0.320862	-1.45356	0.285474	-0.350661	1.50399	1.87586	-0.694067	0.0563585	0.637813	-0.782862	1.20821	1.59769	1.4219	0.637813	1.90964	-1.98458	-0.112897
TCGA-98-8021	TCGA-98-8021	0.0732929	-0.790538	2.41511	0.745152	-0.821721	0.291346	-1.11951	0.590201	-1.3916	-1.29446	-0.0507176	0.929155	-1.08843	-1.11951	0.238832	-0.21571	-1.13012	-0.570204	1.06828	-0.701252	-0.380774	-0.624066	-0.435883	-0.429697	-1.14085	-0.118568	-1.40658	-0.460798	-0.903441	-0.596918	0.0168994	-0.603663	-0.429697	0.870056	0.198445	0.442086	-0.517948	0.537371	-0.23304	0.291346	0.701252	-0.658663	-0.486001	-0.186968	-0.821721	-0.291346	-3.05546	-0.227256
TCGA-98-8022	TCGA-98-8022	0.314938	0.209949	0.730363	-0.511517	1.94574	1.55856	-1.23192	-0.686917	-1.30759	-1.14085	-0.0338037	-1.70798	-0.49235	-0.701252	0.537371	-1.40658	0.782862	1.66142	-0.411237	-1.63943	0.314938	0.267916	-0.423528	-0.686917	-0.686917	0.517948	-0.405115	-0.411237	0.204194	0.479672	-1.01971	0.118568	-0.54389	0.0507176	-1.04856	-0.658663	0.267916	0.767648	-0.486001	-0.563589	-1.18516	0.730363	-0.356657	0.911945	-0.0168994	1.8141	-0.152679	1.78564
TCGA-98-8023	TCGA-98-8023	0.701252	0.498719	0.356657	0.911945	-1.57782	1.01971	0.0789421	0.0563585	-0.067646	-1.15172	0.556999	0.0338037	-0.798261	0.630925	-0.118568	-0.517948	0.435883	0.955498	-0.973435	-0.169799	0.273759	0.118568	0.845641	0.186968	0.23304	1.90964	-0.730363	0.920516	0.338706	1.66142	-0.596918	-0.49235	0.405115	0.320862	-0.723028	0.845641	0.467071	-0.0394403	0.448306	0.460798	-0.708473	-0.479672	0.285474	0.946644	-1.09867	0.511517	0.411237	1.16272
TCGA-98-A538	TCGA-98-A538	-0.49235	0.0225334	-0.0394403	0.658663	1.06828	-0.15838	1.30759	2.70935	1.03885	1.14085	-0.297228	-0.198445	-1.24404	-1.25635	-0.192704	0.596918	0.556999	-0.141291	-0.303121	0.903441	-0.273759	-0.775233	-0.610436	-0.775233	-0.392915	-0.505108	0.314938	-0.517948	-0.460798	0.011266	0.309024	-1.4219	0.644732	-0.498719	-0.067646	-1.36252	-0.309024	-1.75856	-0.49235	-0.460798	1.63943	-0.886625	0.0507176	-0.380774	-0.498719	-0.181239	0.198445	-0.767648
TCGA-98-A539	TCGA-98-A539	-0.435883	-0.181239	-0.0902483	0.362667	-0.767648	0.175516	0.256256	1.33455	2.12355	0.505108	-0.752608	0.610436	0.332746	-1.28155	-0.583509	-0.0450782	0.0338037	-0.175516	-1.43755	-2.02667	-0.686917	0.326799	-0.0338037	-0.279612	-0.0394403	0.181239	0.0168994	-1.50399	0.285474	-0.813851	0.821721	-0.21571	-0.610436	-0.10723	-0.782862	0.169799	-0.186968	-1.52168	-0.10723	0.118568	-0.417375	1.01971	0.262082	-0.0056329	0.112897	-0.0959057	0.227256	0.273759
TCGA-98-A53B	TCGA-98-A53B	-0.417375	-0.186968	1.08843	-1.09867	0.870056	-0.356657	0.0732929	0.0281681	-0.0563585	-0.429697	0.821721	-1.03885	-0.596918	0.124242	0.829641	-0.973435	-0.314938	0.0959057	0.135603	-1.8441	-0.0281681	0.186968	0.152679	-0.350661	0.0507176	0.0845939	-0.192704	-0.54389	0.186968	0.460798	-0.0281681	-0.338706	-0.686917	1.66142	-0.362667	-0.405115	-0.537371	1.70798	0.486001	0.442086	-1.25635	-0.505108	0.303121	0.146982	-0.752608	0.011266	-1.00094	0.886625
TCGA-98-A53C	TCGA-98-A53C	1.94574	0.982522	-0.701252	-0.829641	1.66142	1.03885	-1.53986	0.164087	-0.829641	-1.8141	1.52168	-2.41511	0.686917	-0.576844	1.21998	0.285474	1.34841	1.57782	0.338706	-0.937863	1.09867	1.94574	0.624066	-0.679803	-1.46996	1.98458	0.610436	1.28155	1.29446	0.467071	-2.18059	0.112897	-1.98458	0.550433	-2.41511	0.118568	1.66142	1.00094	-0.0281681	-0.0732929	-2.07268	0.350661	1.33455	1.98458	-2.07268	1.68424	-1.20821	-0.244632
TCGA-98-A53D	TCGA-98-A53D	1.14085	0.374725	-0.399008	-1.37691	-0.0563585	1.48676	-2.70935	0.861861	-0.10723	-2.02667	2.24576	-2.07268	-0.982522	-1.02923	0.955498	0.21571	1.50399	1.59769	-0.256256	-1.87586	1.29446	1.55856	-0.530875	-1.55856	-1.75856	2.24576	1.3916	-0.164087	1.63943	-0.0056329	-2.53527	0.374725	-2.53527	0.806031	-3.05546	0.798261	1.37691	1.37691	-0.221479	0.550433	-1.59769	1.73272	0.964428	1.53986	-2.32215	0.911945	-0.624066	0.524401
TCGA-98-A53H	TCGA-98-A53H	1.73272	0.448306	-1.02923	-1.36252	0.583509	1.68424	-1.34841	0.124242	-0.399008	-0.694067	1.68424	-1.78564	0	0.175516	-0.262082	-0.0563585	0.498719	0.576844	-0.54389	-0.273759	1.06828	1.46996	0.895001	-0.920516	-1.26885	1.52168	-0.517948	0.524401	0.291346	0.279612	-1.25635	0.0450782	-1.33455	0.262082	-1.78564	0.273759	0.973435	0.152679	0.405115	0.267916	-1.45356	0.279612	0.583509	1.55856	-1.87586	0.991691	-0.637813	-0.011266
TCGA-98-A53I	TCGA-98-A53I	0.870056	-0.0225334	-1.15172	0.303121	1.11951	-0.0845939	-0.524401	-0.583509	0.309024	-0.0056329	-0.479672	-0.658663	-0.0902483	0.332746	-0.423528	-0.920516	0.679803	0.498719	0.730363	-1.4219	0.929155	0.775233	0.338706	0.473362	-0.49235	0.658663	0.0225334	0.853723	0.326799	0.870056	0.583509	-1.0783	-0.861861	-0.101566	0.0845939	-0.517948	0.730363	0.556999	-0.0225334	-0.524401	-0.164087	-1.45356	-0.380774	1.33455	0.442086	0.775233	1.43755	-0.806031
TCGA-98-A53J	TCGA-98-A53J	-2.70935	-0.309024	1.34841	0.730363	-0.267916	-1.57782	-2.07268	-1.98458	-1.68424	-2.07268	-1.40658	-0.767648	1.68424	-0.221479	-0.498719	0.411237	-0.344677	-0.124242	0.227256	-1.09867	-0.537371	-0.782862	-1.0783	-0.374725	-0.152679	-1.08843	-1.61821	-1.01971	-0.790538	-1.1966	-1.24404	-0.955498	-0.332746	1.05837	0.146982	-1.63943	-1.04856	-1.8141	-2.18059	-1.33455	0.790538	1.11951	-1.23192	-1.34841	0.141291	-1.06828	1.28155	-0.929155
TCGA-J1-A4AH	TCGA-J1-A4AH	-0.0789421	-1.50399	-0.87831	0.338706	1.33455	-1.33455	-1.18516	-1.09867	-0.423528	-0.0789421	-0.405115	1.14085	0.644732	-0.198445	-0.946644	-0.821721	-0.332746	-0.362667	1.02923	-1.30759	-1.11951	-0.837615	0.837615	-0.87831	-0.708473	-1.05837	0.297228	0.169799	-1.05837	-0.374725	-0.0620013	-1.3916	-0.0845939	1.03885	2.02667	-1.3916	-0.937863	0.596918	-0.175516	-1.53986	2.18059	-1.28155	-0.903441	-0.0450782	0.701252	-0.583509	0.0507176	0.011266
TCGA-L3-A4E7	TCGA-L3-A4E7	0.694067	0.686917	-0.135603	-0.332746	-0.356657	0.590201	0.49235	-0.442086	0.973435	0.715731	-0.511517	0.362667	-0.610436	-0.590201	-0.556999	-0.715731	-0.829641	-0.49235	-0.314938	-0.708473	-0.204194	-0.285474	0.141291	-0.0394403	-0.624066	0.435883	-1.32095	-0.556999	-0.273759	-0.49235	-0.454543	0.25044	-0.309024	0.135603	-1.90964	-0.0338037	-0.238832	0.658663	0.011266	0.169799	-0.479672	-0.15838	-0.124242	0.423528	-0.392915	-0.141291	-1.28155	0.479672
TCGA-L3-A524	TCGA-L3-A524	0.630925	-1.17386	-1.20821	1.53986	-0.175516	-0.505108	-0.135603	0.0620013	1.25635	1.36252	-1.61821	0.0394403	0.135603	-1.48676	-1.48676	-1.02923	-0.129921	-0.672723	2.07268	-1.04856	-0.0225334	-1.06828	-0.486001	-0.955498	1.43755	-0.267916	0.392915	0.511517	-0.338706	-0.0620013	0.886625	-0.658663	0.118568	-0.374725	1.37691	-1.29446	-0.708473	0.15838	-0.658663	-0.175516	0.829641	-0.164087	-0.291346	-0.54389	1.18516	-0.679803	-0.423528	0.0394403
TCGA-LA-A446	TCGA-LA-A446	-0.644732	-1.05837	1.18516	0.955498	-0.0450782	-1.48676	-0.911945	-0.15838	0.460798	-0.320862	-1.29446	1.13012	0.767648	-1.46996	-0.374725	0.49235	-0.386838	-0.368689	2.32215	0.21571	-0.760106	-0.0845939	-1.10903	-0.21571	0.0281681	-0.870056	-1.14085	-0.911945	-0.895001	-0.715731	1.68424	-0.837615	0.821721	1.52168	-0.238832	0.320862	-1.03885	-1.09867	-1.53986	-1.48676	-0.21571	-0.49235	-0.303121	-0.429697	0.256256	-0.630925	-0.550433	-1.13012
TCGA-MF-A522	TCGA-MF-A522	0.782862	-1.21998	-1.32095	-0.209949	-1.46996	-3.05546	-0.21571	-1.46996	1.90964	0.221479	0.0225334	-0.135603	1.28155	-2.02667	-1.8441	-0.0056329	-1.75856	-1.68424	-0.610436	1.00094	-0.845641	-1.61821	-1.43755	0.498719	-0.362667	-1.00094	-1.48676	-0.955498	-0.737737	0.198445	0.498719	-2.32215	1.66142	1.06828	0.886625	-0.861861	-1.37691	-0.448306	-1.87586	-1.11951	-0.0394403	1.66142	-0.790538	-1.63943	-0.169799	-1.33455	1.02923	-0.686917
TCGA-NC-A5HD	TCGA-NC-A5HD	-1.13012	-1.63943	-0.0789421	0.209949	-1.14085	-0.630925	-0.0789421	1.18516	-0.937863	0.238832	-0.25044	0.672723	0.262082	0.946644	-0.338706	-1.0783	-2.53527	-2.32215	-0.821721	-0.630925	-1.05837	-2.07268	0.498719	0.279612	0.380774	-1.28155	-0.227256	-1.17386	-1.94574	-1.02923	0.423528	0.767648	-0.0281681	0.146982	1.15172	-0.320862	-1.8441	1.15172	1.46996	-0.694067	1.05837	-0.845641	-1.90964	-1.33455	0.937863	-1.98458	-0.244632	0.101566
TCGA-NC-A5HE	TCGA-NC-A5HE	0.853723	1.20821	0.511517	1.52168	0.164087	-0.238832	-1.08843	-1.78564	-1.43755	-1.06828	-0.782862	-0.517948	-0.175516	0.198445	0.813851	0.0394403	2.07268	2.07268	-0.204194	-0.238832	1.17386	1.87586	-0.21571	0.227256	2.32215	1.30759	-0.955498	2.32215	1.66142	1.87586	1.32095	0.473362	-0.658663	-0.285474	-0.135603	-1.70798	1.09867	-0.473362	-0.737737	-0.101566	0.279612	-0.368689	1.46996	1.94574	0.192704	1.50399	1.36252	-0.708473
TCGA-NC-A5HF	TCGA-NC-A5HF	-1.16272	-1.34841	0.399008	-1.11951	-0.332746	-0.760106	0.745152	1.94574	0.164087	1.32095	-0.603663	0.279612	0.517948	-0.067646	-0.798261	-0.982522	-1.8141	-1.45356	-0.285474	-1.02923	-1.8141	-1.28155	-0.929155	-0.0563585	-1.87586	-1.63943	-1.63943	-2.02667	-1.87586	-1.09867	-1.50399	1.02923	-0.244632	0.15838	-0.911945	0.279612	-1.87586	0.399008	-0.829641	1.33455	-0.651681	-0.350661	-1.46996	-1.90964	0.0959057	-1.87586	-1.87586	-0.429697
TCGA-NC-A5HG	TCGA-NC-A5HG	-2.32215	-2.02667	0.192704	0.204194	-1.16272	-1.4219	0.679803	0.845641	1.68424	0.326799	-0.870056	0.175516	-0.790538	2.70935	-2.24576	-1.01971	-2.12355	-1.90964	-3.05546	0.486001	-1.78564	-1.25635	2.70935	-1.21998	-0.399008	-1.8441	-1.23192	-1.52168	-1.90964	-0.767648	-0.517948	1.46996	1.73272	-0.198445	-0.955498	0.596918	-1.73272	-1.01971	1.29446	-1.13012	-1.34841	-1.50399	-2.24576	-1.94574	0.405115	-2.18059	0.790538	0.0281681
TCGA-NC-A5HH	TCGA-NC-A5HH	-0.87831	-1.09867	-0.982522	0.723028	0.0563585	-1.0783	1.25635	1.55856	-0.694067	0.563589	1.02923	-0.0281681	-1.01028	-2.32215	-1.57782	-1.94574	-0.767648	-1.05837	-1.29446	-1.90964	-1.00094	-0.417375	-2.53527	1.8141	1.3916	-1.26885	-1.04856	0.955498	-1.10903	-0.169799	0.686917	0.973435	0.454543	-0.583509	-0.175516	-0.715731	-1.46996	1.23192	-1.70798	0.221479	-1.37691	-0.982522	-0.767648	-1.14085	1.94574	-1.24404	-1.50399	-1.55856
TCGA-NC-A5HI	TCGA-NC-A5HI	-0.590201	-0.524401	0.198445	-0.845641	-0.790538	-1.09867	1.01028	-0.011266	-1.61821	-0.356657	-1.46996	0.767648	-0.806031	0.429697	1.94574	-0.651681	-0.473362	-1.25635	-0.964428	0.368689	-0.886625	-0.411237	-2.70935	0.782862	-0.651681	-1.04856	0.011266	-0.596918	-1.02923	-0.760106	-0.829641	1.32095	0.25044	0.991691	0.405115	-0.15838	-0.991691	-1.26885	-1.50399	-2.18059	0.911945	-2.18059	-1.0783	-0.829641	2.12355	-0.911945	0.49235	-1.52168
TCGA-NC-A5HJ	TCGA-NC-A5HJ	0.737737	1.53986	-0.775233	0.0732929	1.16272	-0.473362	-0.576844	-1.90964	-1.8141	-0.498719	-0.169799	-1.13012	1.13012	1.3916	0.87831	0.256256	0.320862	0.610436	-1.15172	0.0281681	0.517948	2.32215	1.33455	0.344677	1.52168	1.01971	-0.344677	1.23192	1.04856	1.10903	0.775233	1.20821	0.152679	-0.392915	-0.524401	-0.886625	0.752608	0.314938	1.26885	-1.08843	-1.33455	-1.29446	2.18059	1.37691	0.314938	1.32095	0.124242	-0.964428
TCGA-NC-A5HK	TCGA-NC-A5HK	-0.853723	-1.57782	-2.70935	0.118568	0.686917	1.63943	-0.658663	0.610436	-0.752608	-0.238832	0.435883	-0.730363	-0.374725	0.973435	-1.68424	-1.50399	-1.98458	-1.46996	-1.23192	-2.24576	-1.3916	-1.03885	-0.291346	-1.00094	0.256256	0.067646	1.63943	-1.20821	-1.17386	-0.186968	-0.665676	1.34841	-0.596918	0.067646	-1.26885	-0.392915	-1.26885	1.48676	0.760106	0.0281681	-0.186968	-0.0225334	-1.06828	-1.11951	1.37691	-1.57782	2.32215	1.04856
TCGA-NC-A5HL	TCGA-NC-A5HL	0.460798	0.238832	-1.26885	0.273759	-0.0507176	-1.05837	-0.273759	0.460798	-0.946644	-0.911945	0.617237	0.630925	1.48676	0.782862	-0.350661	-0.767648	0.146982	-0.135603	1.52168	-1.23192	0.550433	0.617237	1.01028	0.886625	0.624066	0.198445	0.386838	0.460798	0.244632	1.05345	0.344677	-1.55856	1.11951	-0.0789421	1.4219	-1.1966	0.067646	-0.442086	0.297228	-1.87586	0.141291	-0.0620013	0.067646	0.644732	1.43755	0.392915	1.48676	0.256256
TCGA-NC-A5HM	TCGA-NC-A5HM	-0.903441	-0.752608	-0.152679	0.511517	0.399008	-0.583509	1.55856	-0.0056329	0.870056	2.07268	0.221479	1.87586	0.338706	1.8441	-0.570204	-0.630925	-1.01971	0.399008	-0.524401	-1.73272	0.198445	-0.752608	1.06828	0.637813	1.18516	-0.775233	-0.204194	-0.473362	-1.18516	0.596918	0.49235	0.895001	0.845641	0.362667	-0.0168994	-1.57782	-0.813851	-0.291346	1.8441	0.686917	0.486001	0.644732	-1.40658	-0.596918	1.8141	-1.40658	1.94574	0.870056
TCGA-NC-A5HN	TCGA-NC-A5HN	-1.66142	-1.45356	0.603663	0.368689	-0.911945	-0.730363	0.929155	-0.511517	0.238832	0.486001	-1.48676	0.262082	1.43755	1.43755	-2.41511	-1.05837	-0.886625	-1.70798	0.297228	-0.837615	-0.920516	-1.1966	1.0783	0.297228	1.10903	-2.07268	-0.473362	-0.0620013	-1.57782	-0.204194	0.745152	0.665676	-0.0056329	-1.43755	0.314938	-0.524401	-1.98458	-3.05546	0.964428	-0.368689	0.454543	-0.895001	-1.94574	-1.57782	0.590201	-1.55856	0.610436	-3.05546
TCGA-NC-A5HO	TCGA-NC-A5HO	-0.937863	-0.0563585	-0.806031	-0.326799	-0.405115	-0.460798	1.14085	-0.399008	-0.576844	-0.745152	0.0056329	-0.0732929	-0.23304	0.152679	-0.723028	-0.672723	-0.861861	-0.991691	-0.929155	-1.94574	0.0450782	-0.135603	-1.36252	0.679803	1.55856	-0.473362	-0.624066	-0.479672	-1.06828	0.0902483	-1.63943	0.760106	-0.0225334	-1.14085	0.267916	-1.03885	-0.752608	-0.0056329	-1.17386	-0.596918	0.886625	-1.3916	-1.48676	-0.350661	1.63943	-1.17386	1.18516	-1.33455
TCGA-NC-A5HP	TCGA-NC-A5HP	0.262082	-0.87831	2.24576	-0.530875	-1.63943	1.0783	-0.192704	1.57782	2.02667	1.48676	-0.550433	0	0.256256	-0.991691	-0.672723	-0.590201	-0.679803	-0.806031	0.262082	-0.87831	-1.03885	-0.550433	-1.32095	0.665676	0.701252	-1.32095	-0.175516	-1.09867	-0.708473	-1.94574	-0.146982	0.135603	-0.895001	0.946644	0.0338037	1.24404	-1.23192	-0.617237	-0.911945	1.46996	1.29446	0.473362	-0.460798	-1.46996	-0.209949	-0.991691	-0.326799	-0.350661
TCGA-NC-A5HQ	TCGA-NC-A5HQ	0.982522	-0.411237	-0.244632	-0.49235	1.00094	-0.49235	1.32095	-0.448306	0.141291	1.05837	-0.946644	-0.291346	0.303121	1.10903	0.715731	-0.701252	0.0450782	-0.0225334	-0.694067	-0.498719	0.368689	0.903441	0.380774	0.550433	-0.665676	-0.204194	1.17386	0.596918	-0.356657	0.423528	-0.790538	0.955498	0.169799	-0.297228	0.129921	-1.04856	-0.227256	-0.146982	0.517948	-1.8441	0.973435	0.49235	-0.630925	0.303121	1.98458	-0.118568	1.29446	-1.37691
TCGA-NC-A5HR	TCGA-NC-A5HR	-0.813851	-0.767648	-0.368689	1.32095	-0.0394403	-1.16272	1.45356	-0.946644	0.15838	1.98458	-1.43755	2.12355	0.955498	0.309024	-0.964428	0.886625	-0.141291	-0.411237	1.16272	1.01971	-0.0732929	-0.405115	-0.209949	2.02667	0.309024	-0.955498	-0.285474	-0.486001	-0.701252	-0.0902483	0.87831	-0.291346	0.937863	-0.209949	0.87831	-1.01028	-0.946644	-0.423528	-0.473362	-1.02923	-0.23304	-0.813851	-1.50399	-0.694067	1.08843	-0.964428	0.368689	-0.417375
TCGA-NC-A5HT	TCGA-NC-A5HT	-1.09867	-2.41511	-1.05837	0.124242	-1.3916	0	-0.101566	1.8441	-0.637813	1.28155	0.460798	-0.0845939	-0.273759	1.20821	-3.05546	-2.02667	-2.32215	-1.94574	-0.454543	-1.40658	-2.12355	-1.8141	1.48676	1.10903	0.124242	-2.12355	-0.837615	-2.18059	-2.53527	-0.782862	-0.498719	-0.238832	-0.320862	-2.18059	-1.32095	-0.895001	-2.12355	0.550433	1.25635	-0.782862	-2.12355	-0.314938	-2.41511	-2.53527	0.537371	-2.70935	-0.442086	0.845641
TCGA-NK-A5CT	TCGA-NK-A5CT	-1.23192	-0.723028	-3.05546	0.895001	0.460798	-0.368689	-1.09867	0.112897	-0.903441	-0.946644	1.43755	0.129921	-0.192704	0.146982	-2.02667	0.374725	-0.708473	0.164087	-2.24576	-1.61821	-0.583509	-0.267916	-0.556999	-0.937863	0.806031	-0.54389	-1.45356	-0.821721	-0.946644	-0.54389	1.4219	1.70798	-0.169799	0.920516	-1.40658	-0.0450782	-1.36252	-1.01028	0.861861	1.66142	0.556999	2.12355	-1.26885	-0.563589	0.209949	-1.25635	-0.291346	1.48676
TCGA-NK-A5CX	TCGA-NK-A5CX	-0.146982	0.362667	-0.332746	-0.505108	-0.590201	1.25635	0.505108	-0.903441	-0.192704	1.73272	0.665676	-0.204194	0.54389	1.24404	-0.790538	0.0168994	0.442086	0.767648	-0.845641	-1.32095	0.256256	0.227256	1.28155	-0.701252	-0.368689	0.15838	-0.903441	-0.374725	-0.0394403	0.356657	-1.43755	1.53986	-0.630925	1.10903	-0.392915	-0.238832	0.129921	-0.467071	0.903441	0.920516	0.473362	0.617237	0.279612	0.256256	-0.517948	-0.186968	-0.861861	0.853723
TCGA-NK-A5D1	TCGA-NK-A5D1	0.973435	-1.78564	-2.07268	1.25635	1.05837	-1.25635	1.13012	1.08843	0.332746	0.946644	1.45356	-0.338706	-1.4219	-1.61821	0.356657	-0.895001	-1.57782	-0.204194	-0.429697	-0.221479	-1.14085	-0.929155	-0.067646	1.26885	1.04856	-0.0056329	-0.221479	-0.169799	-1.01028	0.374725	0.368689	0.596918	1.98458	-0.0225334	0.227256	-1.8441	-0.87831	1.3916	-0.152679	0.279612	-0.730363	-1.94574	-0.442086	-0.752608	0.617237	-1.16272	0.672723	0.790538
TCGA-O2-A52N	TCGA-O2-A52N	-0.0507176	-0.392915	0.273759	-0.23304	1.25635	0.169799	-0.23304	-0.920516	-1.63943	0.760106	-0.209949	0.399008	0.806031	-0.362667	-0.630925	-1.37691	-0.164087	-0.221479	-0.672723	-1.68424	0.204194	-0.556999	0.285474	-2.18059	-1.0783	0.411237	0.256256	-1.75856	-0.0450782	0.929155	-1.00094	0.837615	-1.43755	-2.53527	-1.00094	-0.54389	-0.423528	0.0789421	-0.813851	0.624066	-0.198445	1.43755	-0.435883	-0.0563585	-0.011266	-0.460798	-0.467071	0.338706
TCGA-O2-A52Q	TCGA-O2-A52Q	0.332746	1.78564	-0.610436	0.23304	2.53527	-0.0507176	0.991691	-0.679803	0.0450782	1.26885	-0.806031	0.701252	0.813851	2.41511	0.175516	0.537371	1.8441	0.937863	-1.28155	-0.694067	1.3916	1.8441	1.78564	-0.011266	0.87831	0.853723	1.90964	0.583509	1.94574	0.737737	-0.435883	1.57782	-0.15838	-0.745152	-1.59769	-0.0225334	1.53986	-0.895001	1.06828	0.658663	-1.10903	0.0394403	1.73272	1.03885	0.164087	1.18516	0.991691	0.708473
TCGA-O2-A52S	TCGA-O2-A52S	-0.118568	0.392915	0.0732929	-1.20821	0.745152	-1.55856	0.435883	0.399008	1.55856	-0.837615	0.658663	-1.09867	0.314938	-0.829641	0.0959057	-0.54389	0.454543	0.54389	1.14085	0.556999	0.344677	-0.011266	-0.112897	0.0168994	1.01028	0.23304	1.46996	1.01971	0.0338037	0.829641	2.32215	-2.18059	1.48676	1.13012	0.903441	0.141291	0.0281681	-1.4219	-0.209949	-0.982522	-0.790538	-1.87586	-0.563589	0.25044	0.374725	0.530875	2.07268	0.0789421
TCGA-O2-A5IB	TCGA-O2-A5IB	-1.21998	0.135603	-2.41511	-0.767648	0.895001	-0.467071	1.33455	-1.26885	0.798261	0.112897	-2.70935	0.221479	-2.41511	0.164087	-1.90964	-2.32215	-1.01028	-1.55856	-0.630925	1.53986	-1.55856	-1.87586	0.737737	0.658663	0.853723	-2.18059	1.33455	-1.33455	-1.61821	-1.90964	0.186968	0.563589	0.813851	-1.62873	0.701252	0.701252	-1.66142	1.26885	0.886625	-0.550433	-1.87586	-0.715731	-1.34841	-1.23192	0.244632	-1.15172	-0.870056	0.429697
TCGA-34-2605	TCGA-34-2605	-9	-9	-9	-9	-9	-9	-9	-9	-9	-9	-9	-9	-9	-9	-9	-9	-9	-9	-9	-9	-9	-9	-9	-9	-9	-9	-9	-9	-9	-9	-9	-9	-9	-9	-9	-9	-9	-9	-9	-9	-9	-9	-9	-9	-9	-9	-9	-9
TCGA-34-2604	TCGA-34-2604	-9	-9	-9	-9	-9	-9	-9	-9	-9	-9	-9	-9	-9	-9	-9	-9	-9	-9	-9	-9	-9	-9	-9	-9	-9	-9	-9	-9	-9	-9	-9	-9	-9	-9	-9	-9	-9	-9	-9	-9	-9	-9	-9	-9	-9	-9	-9	-9
TCGA-04-1357	TCGA-04-1357	1.57378	1.94485	1.0739	0.52211	-0.221502	0.24202	-0.972751	-0.768431	0.652708	-2.01576	-0.0799777	-1.60921	0.0900005	0.488073	0.367632	0.465694	2.32785	2.87942	0.781918	0.454593	2.32785	2.51355	0.54514	-0.53359	1.11015	1.7298	0.0199745	2.32785	1.7298	2.51355	-2.01576	0.252316	-1.31876	0.925739	-0.956845	0.283371	2.01576	0.809328	-0.110074	-0.768431	-0.809328	-0.346345	-0.325213	2.51355	-0.211279	1.47787	0.140271	-1.34297
TCGA-04-1362	TCGA-04-1362	-0.170596	-0.6404	-1.64679	-1.25039	1.09185	-1.57378	-1.16745	1.68684	-0.499354	-0.755083	-0.895504	0.293782	0.895504	-0.432554	-1.68684	0.741868	-0.410724	-0.0199745	0.851625	-1.09185	-1.14793	-1.11015	-0.476854	1.22886	0.0499536	0.851625	1.47787	-1.05629	-0.728781	-0.895504	0.160471	0.160471	-0.910517	-1.60921	1.0739	-0.314702	-0.211279	0.988906	-0.0199745	-1.3939	1.18743	-0.795548	-0.715818	-0.201078	0.443546	-0.652708	0.221502	0.24202
TCGA-04-1364	TCGA-04-1364	-0.325213	-2.87942	-2.09855	1.60921	1.68684	-0.677627	1.039	-0.0199745	0.476854	0.160471	-1.88255	2.09855	2.32785	-1.77622	0.443546	-0.130192	-2.32785	-1.50831	1.11015	-0.58024	-1.77622	-1.68684	-1.54022	1.82681	0.58024	-2.32785	-0.83736	-2.09855	-2.87942	-2.51355	2.87942	0.476854	1.25039	-1.27252	0.120127	-0.27299	-2.51355	0.110074	-0.150363	-0.809328	-0.325213	-1.47787	-2.87942	-2.51355	1.57378	-2.87942	0.54514	0.795548
TCGA-04-1365	TCGA-04-1365	0.130192	0.283371	-0.33576	0.866066	-0.0499536	-1.36799	0.325213	-0.568462	0.0399569	0.325213	-1.94485	1.02202	-1.36799	1.68684	-0.925739	0.346345	-0.454593	0.6404	-0.781918	0.231749	0.910517	0.53359	2.01576	0.130192	0.367632	0.24202	-0.568462	1.05629	0.628188	1.64679	1.94485	0.83736	1.14793	-0.389088	0.956845	-0.170596	0.160471	-1.60921	1.77622	-0.410724	0.795548	-0.421614	-0.201078	0.866066	0.741868	0.160471	1.77622	1.18743
TCGA-04-1514	TCGA-04-1514	-0.925739	-1.94485	-2.19885	-0.110074	0.367632	-0.33576	1.34297	-1.3939	0.866066	1.47787	-0.443546	-1.20788	-0.0499536	-1.00532	-0.0399569	0.150363	-2.09855	-2.87942	0.510699	0.367632	-1.57378	-2.09855	0.180737	-0.972751	-0.895504	-1.82681	1.3939	-0.628188	-2.01576	-0.652708	0.120127	-1.44874	0.956845	1.77622	1.64679	0.346345	-1.94485	-1.57378	-0.988906	-0.0499536	0.0399569	-0.0399569	-1.7298	-1.68684	-0.170596	-2.51355	0.356968	0.304225
TCGA-04-1519	TCGA-04-1519	-0.956845	-2.32785	-1.68684	-1.0739	-1.44874	-0.110074	-0.231749	0.201078	0.781918	1.68684	-0.221502	0.0799777	-0.231749	-0.201078	-2.87942	-0.120127	-0.346345	-0.592098	-0.741868	-0.809328	-1.11015	-0.988906	0.465694	-1.34297	-1.7298	-1.34297	-1.29529	-1.44874	-1.82681	-1.34297	-2.32785	0.556763	-0.592098	0.880689	-1.47787	1.0739	-1.27252	-1.16745	0.378338	-1.34297	-0.120127	-2.01576	-1.68684	-0.356968	0.52211	-2.01576	-1.50831	-0.677627
TCGA-09-0364	TCGA-09-0364	-0.367632	-1.82681	-1.77622	-0.33576	-1.29529	-1.47787	1.42079	-1.20788	2.87942	-0.33576	-0.60404	1.11015	0.768431	-2.32785	-0.83736	-1.3939	-1.94485	-2.51355	-0.499354	0.53359	-2.41037	-2.87942	-1.64679	0.925739	-0.283371	0.346345	-0.100032	-1.36799	-2.32785	-1.7298	0.910517	-2.51355	1.88255	1.42079	0.389088	-0.941178	-2.09855	-0.367632	-2.09855	-0.160471	-0.866066	-1.77622	-1.77622	-2.87942	-0.304225	-2.09855	-0.120127	2.19885
TCGA-09-0366	TCGA-09-0366	2.51355	1.50831	0.231749	-0.378338	-1.3939	-1.29529	-2.19885	-2.19885	-0.443546	0.652708	-0.58024	-0.6404	-0.866066	1.34297	1.0739	0.768431	1.54022	2.32785	1.16745	-0.6404	-0.652708	-0.652708	0.0299642	-2.32785	0.432554	1.77622	-1.60921	0	2.32785	1.77622	-1.29529	1.25039	-0.768431	-0.325213	-0.598059	-1.27252	2.87942	0.201078	0.628188	-2.32785	0.221502	-0.781918	2.87942	2.87942	0.499354	1.88255	-0.410724	1.94485
TCGA-09-0369	TCGA-09-0369	-0.866066	-0.665116	-1.27252	0.24202	-1.94485	0.069963	0.58024	1.88255	-0.27299	-0.690245	1.47787	2.51355	1.11015	-1.94485	-0.110074	-1.18743	-0.866066	-0.956845	-0.925739	-1.44874	-1.34297	-0.378338	-2.32785	0.27299	0.702974	2.09855	0.283371	-0.988906	-1.22886	-1.02202	-0.0799777	0.665116	0.809328	0.160471	0.83736	-1.05629	-0.488073	0.568462	-0.592098	2.09855	1.88255	-0.53359	0.410724	-0.781918	0.702974	-0.755083	2.09855	1.88255
TCGA-09-1659	TCGA-09-1659	1.00532	0.592098	-1.16745	1.29529	-0.851625	0.27299	-0.0199745	-0.702974	0.556763	0.24202	1.039	1.88255	1.54022	0.6404	0.823263	-0.592098	1.60921	1.7298	-0.795548	-2.01576	-0.690245	1.02202	-0.0900005	0.956845	1.54022	-0.170596	-0.476854	-0.130192	-0.465694	0.956845	-0.399883	2.87942	-0.150363	-0.880689	-0.160471	-0.866066	0.83736	1.18743	0.956845	0.252316	0.0299642	-0.190898	0.510699	-0.120127	2.32785	-0.795548	1.60921	-1.25039
TCGA-09-1662	TCGA-09-1662	0.52211	0.925739	0.120127	0.781918	-0.180737	0.150363	1.14793	-0.925739	0.851625	-0.170596	0.0799777	-0.652708	0.476854	-1.7298	1.12884	-0.262639	0.781918	0.690245	-1.05629	-0.715818	-0.120127	-0.231749	-0.925739	-0.823263	-0.0599553	0.140271	0.823263	0.677627	0.190898	-0.925739	0.476854	-0.823263	0.910517	-0.677627	-0.231749	-1.36799	-0.33576	-1.31876	-2.01576	0.150363	1.50831	-0.972751	0.454593	0.52211	0.568462	0.768431	0.476854	-0.378338
TCGA-09-1666	TCGA-09-1666	0.100032	0.715818	0.0199745	1.50831	0.0199745	0.488073	1.02202	-0.160471	-0.130192	-0.58024	-2.32785	-0.0399569	0.221502	0.795548	0.211279	2.09855	0	-0.304225	-0.211279	0.592098	0.60404	0.465694	1.50831	0.367632	1.60921	-0.665116	0.54514	0.410724	0.262639	0.809328	0.0799777	0.53359	0.252316	-0.190898	0.221502	-1.29529	0.53359	0.180737	0.665116	-1.44874	-0.795548	-1.3939	-0.465694	0.211279	1.25039	0.100032	0.972751	-2.01576
TCGA-09-1667	TCGA-09-1667	-0.0399569	0.755083	-0.0399569	0.211279	-1.54022	-0.628188	-0.568462	0.150363	1.60921	-2.32785	-0.956845	0.283371	-0.728781	0.443546	0.00998673	0.410724	1.05629	0.866066	-0.140271	0.304225	1.50831	0.443546	1.29529	0.988906	0.53359	0.728781	0.399883	0.781918	0.715818	0.941178	0.100032	-0.83736	0.24202	2.87942	1.47787	0.925739	-0.60404	1.54022	0.715818	-0.120127	0.399883	0.314702	0.652708	0.304225	0.221502	0.628188	0.399883	-0.180737
TCGA-09-1668	TCGA-09-1668	-0.781918	0.972751	-0.356968	-0.389088	0.83736	0.293782	1.3939	-0.83736	0.0199745	0.100032	-0.677627	-1.05629	0.52211	0.399883	-0.52211	-0.443546	1.22886	0.741868	1.039	-1.11015	2.09855	-0.140271	2.51355	1.44874	-0.069963	0.781918	1.31876	-0.160471	0.33576	0.851625	0.454593	-0.325213	-0.421614	0.211279	0.781918	-0.677627	0.140271	0.314702	0.24202	0.60404	0.24202	1.14793	-0.895504	0.231749	-1.34297	0.0399569	1.22886	0.592098
TCGA-09-1669	TCGA-09-1669	0.160471	0.170596	-0.488073	-0.140271	-1.31876	1.34297	2.87942	-0.795548	0.677627	2.51355	-0.0199745	1.60921	1.18743	-0.556763	-0.231749	1.44874	0.465694	0.443546	-0.628188	0.499354	1.11015	0.454593	-0.367632	1.25039	1.27252	-0.325213	-0.201078	1.02202	-0.170596	0.0499536	0.880689	0.454593	1.11015	-1.25039	1.50831	-0.823263	-0.170596	-0.27299	-0.510699	0.100032	1.039	0.0399569	-0.378338	0.00998673	0.628188	-0.389088	-0.956845	-1.60921
TCGA-09-1670	TCGA-09-1670	1.36799	0.367632	-0.702974	0.201078	1.34297	-0.432554	-0.510699	-1.25039	-0.100032	-0.52211	-1.57378	0.677627	-0.58024	0.809328	0.110074	-0.252316	0.325213	0.252316	-0.410724	0.510699	-0.768431	-0.432554	0.6404	0.069963	-0.432554	-0.120127	-1.00532	-0.069963	0.677627	-0.488073	-0.510699	0.201078	0.0599553	0.0799777	0.0199745	-0.690245	1.34297	-0.378338	-0.454593	-2.51355	-0.389088	-1.02202	0.120127	0.454593	0.972751	0.702974	-1.22886	-1.27252
TCGA-09-1673	TCGA-09-1673	0.476854	-0.488073	-0.715818	1.3939	2.19885	-1.68684	-1.34297	0.325213	-0.6404	-1.02202	-0.0299642	-0.140271	-0.110074	0.262639	-0.476854	1.57378	-0.367632	-0.0900005	-0.60404	0.6404	-0.728781	-0.956845	-0.410724	1.29529	0.110074	-0.33576	-0.211279	0.0900005	-0.378338	1.02202	0.140271	-2.19885	1.50831	0.0199745	0.262639	2.01576	-0.150363	2.51355	-0.304225	-0.851625	1.64679	-0.252316	-0.0199745	-0.568462	0.0399569	-0.421614	-0.488073	0.58024
TCGA-09-1674	TCGA-09-1674	-1.05629	-0.795548	-1.60921	0.130192	0.823263	-1.02202	2.19885	-1.77622	1.14793	-2.87942	-0.54514	-0.851625	-1.3939	-2.01576	0.809328	0.0199745	-1.68684	-2.01576	0.755083	1.88255	-1.7298	0.231749	-0.677627	1.14793	-0.880689	-1.54022	1.44874	-1.25039	-1.94485	-0.956845	1.16745	-0.499354	2.09855	0.592098	1.34297	-1.82681	-2.19885	-0.160471	-0.0599553	-0.0199745	-0.592098	-0.100032	-1.82681	-2.09855	0.0299642	-1.68684	-0.741868	1.42079
TCGA-09-2051	TCGA-09-2051	0.221502	-0.100032	-0.809328	-0.314702	0.988906	-0.652708	0.702974	-1.82681	-1.31876	-0.941178	-0.454593	0.0599553	-0.910517	2.09855	-0.24202	0.58024	-0.262639	0.378338	-0.356968	-0.069963	0.61607	0.110074	1.88255	0.221502	0.399883	0.325213	-0.592098	0.221502	0.221502	1.25039	0.304225	-0.592098	0.728781	0.399883	0.988906	-0.465694	0.851625	-1.09185	1.42079	-1.27252	0.120127	-0.866066	0.150363	-0.231749	0.150363	-0.120127	-0.346345	0
TCGA-10-0928	TCGA-10-0928	-1.60921	-1.039	-1.88255	0.851625	-0.476854	0.454593	0.866066	-0.120127	1.82681	1.0739	-1.47787	0.140271	0.389088	-0.823263	-0.768431	0.00998673	-0.421614	0.476854	-0.33576	0.568462	-0.941178	-0.755083	-1.05629	0.262639	0.346345	-1.18743	-1.68684	-1.34297	-1.3939	-1.77622	1.88255	-0.190898	1.18743	-1.00532	0.677627	-0.972751	-1.31876	-0.6404	-0.556763	-0.592098	0.421614	-1.05629	-2.01576	-1.20788	0.592098	-1.54022	-0.755083	-0.58024
TCGA-13-0730	TCGA-13-0730	-1.77622	0.389088	-1.02202	-0.58024	-0.925739	-0.755083	0.346345	-0.755083	1.7298	0.443546	1.7298	2.32785	-0.0299642	0.941178	1.68684	-0.880689	0.24202	-0.069963	-0.0399569	-1.60921	-0.61607	-0.499354	0.83736	0.283371	0.378338	-0.58024	-0.941178	0.262639	-0.910517	0.356968	-0.160471	-0.895504	1.77622	-1.44874	0.346345	-1.09185	-0.628188	-1.05629	1.18743	1.77622	0.0499536	-0.58024	0.0299642	-0.677627	0.0599553	-0.941178	1.20788	0.715818
TCGA-13-0800	TCGA-13-0800	-1.0739	-2.09855	-1.7298	0.728781	-2.19885	-0.00998673	-0.120127	0.0499536	0.211279	-0.24202	-0.283371	1.29529	0.231749	0.421614	-0.499354	-2.19885	-2.87942	-1.68684	1.05629	-1.7298	-2.41037	-0.0799777	1.82681	0.910517	0.768431	-1.039	0.910517	-2.01576	-2.09855	-1.11015	0.0599553	1.60921	-0.399883	0.728781	-0.598059	0.58024	-2.32785	-0.120127	2.87942	0.221502	-0.221502	-1.57378	-2.19885	-2.19885	1.77622	-1.60921	0.592098	-0.160471
TCGA-13-0890	TCGA-13-0890	0.170596	-0.130192	1.88255	-0.510699	-0.895504	2.32785	-0.665116	2.51355	-0.741868	-0.110074	1.64679	1.039	-0.33576	0.972751	-0.201078	-1.27252	0.454593	0.201078	-0.52211	-1.54022	0.190898	0.52211	-0.53359	0.140271	0.54514	-0.110074	-0.00998673	0.283371	-0.00998673	0.741868	0.61607	0.755083	0.702974	-1.16745	-1.22886	-0.53359	0.443546	0.465694	0.677627	1.29529	0.432554	1.039	0.851625	0.54514	-0.0299642	-0.100032	0.755083	1.27252
TCGA-13-0893	TCGA-13-0893	-0.0299642	-0.252316	2.09855	-0.190898	1.31876	1.88255	0.592098	0.956845	-0.880689	-0.252316	-0.795548	1.47787	-1.77622	0.768431	-0.781918	-0.0399569	0.910517	0.60404	-1.18743	-1.0739	0.069963	1.00532	0.60404	1.34297	0.795548	-0.221502	-0.910517	-1.09185	-0.0399569	0.150363	2.32785	0.823263	0.130192	-0.399883	0.180737	0.702974	-0.283371	0.410724	1.12884	-0.795548	1.42079	0.443546	-0.781918	0.0299642	0.0199745	-0.728781	0.00998673	1.34297
TCGA-13-0897	TCGA-13-0897	-1.82681	-0.510699	0.728781	-1.039	-0.356968	0.100032	1.12884	1.14793	0.568462	1.12884	-0.24202	1.54022	-0.690245	1.88255	-0.443546	-1.50831	1.12884	1.27252	-1.64679	-1.29529	0.304225	0.488073	1.36799	0.866066	1.20788	-0.488073	1.22886	0.0599553	-0.130192	0.33576	-1.039	1.42079	0.378338	0.58024	0.690245	-0.702974	0.262639	0.866066	1.34297	0.592098	2.19885	-0.262639	-0.221502	-0.110074	0.421614	-0.283371	2.87942	0.069963
TCGA-13-0899	TCGA-13-0899	-1.50831	-0.24202	-0.880689	0.628188	-2.09855	-0.488073	-0.488073	-0.443546	1.29529	1.82681	0.130192	-0.61607	-0.880689	0.120127	-0.130192	-1.33076	-1.16745	-1.11015	-1.82681	-2.19885	-0.665116	1.3939	-0.895504	-1.94485	0.823263	-1.0739	-1.7298	-0.880689	-0.715818	-0.0799777	-0.60404	1.68684	1.039	-1.3939	-0.356968	-0.755083	-0.728781	-0.972751	0.293782	0.702974	0.592098	-0.823263	-0.24202	0.755083	0.910517	-0.880689	1.64679	0.781918
TCGA-13-0913	TCGA-13-0913	-1.02202	-1.54022	-2.32785	1.54022	0.476854	-0.180737	-0.201078	1.42079	1.77622	-1.27252	-0.988906	0.00998673	1.7298	-1.09185	-0.150363	-1.039	-1.18743	0.069963	-1.039	-1.16745	-0.823263	-1.34297	-1.20788	0.702974	-0.795548	-0.741868	-0.988906	-1.50831	-1.54022	-0.988906	-0.0299642	0.795548	0.140271	-1.31876	-1.14793	-1.57378	-0.781918	2.87942	-0.140271	-2.19885	-0.925739	-2.51355	-2.09855	-1.54022	1.16745	-1.47787	1.34297	-1.88255
TCGA-13-0916	TCGA-13-0916	-0.356968	-1.00532	-1.44874	0.190898	0.221502	-0.58024	0.925739	1.27252	-0.809328	2.09855	-1.29529	2.19885	-1.60921	1.54022	-1.31876	-1.14793	1.3939	1.29529	-1.54022	1.02202	0.454593	0.190898	1.16745	-0.140271	1.25039	-0.465694	-1.36799	0.499354	-0.652708	1.36799	1.00532	-0.160471	2.01576	-1.11015	-0.069963	-2.09855	-0.399883	1.3939	0.809328	0.314702	-0.399883	-1.20788	-1.09185	-0.0299642	-2.51355	-0.367632	-0.510699	-0.24202
TCGA-13-0920	TCGA-13-0920	0.728781	-1.64679	-1.36799	1.64679	0.180737	-0.781918	0.221502	-1.36799	-0.61607	0.110074	0.120127	-0.211279	-0.262639	-0.781918	-1.22886	0	-1.60921	-1.25039	0.389088	-0.120127	-0.283371	-0.0399569	-0.988906	-0.755083	1.7298	-1.88255	0.488073	-0.399883	-1.36799	0.231749	0.283371	0.346345	-0.293782	-1.82681	0.768431	0.180737	-1.02202	-0.0499536	1.94485	-0.690245	-1.0739	-0.895504	-1.88255	-1.44874	1.60921	-1.77622	1.82681	-0.866066
TCGA-13-0924	TCGA-13-0924	0.54514	0.201078	0.293782	1.18743	-0.58024	1.29529	-0.432554	0.809328	1.25039	0.741868	0.755083	0.795548	0.180737	0.100032	0.61607	-0.702974	-0.60404	-0.325213	-1.3939	-1.3939	1.25039	1.82681	-0.180737	0.755083	1.57378	-0.150363	-0.702974	0.568462	0.53359	0.389088	0.628188	2.32785	0.100032	-1.09185	-0.568462	-1.44874	0.58024	-0.0299642	0.160471	-0.378338	0.60404	0.880689	1.42079	1.05629	1.68684	0.53359	0.925739	0.0900005
TCGA-13-1403	TCGA-13-1403	-2.32785	-1.47787	-1.14793	-0.728781	0.378338	1.14793	-0.0299642	2.01576	-0.160471	0.399883	-0.568462	0.715818	1.44874	-0.421614	-2.09855	-0.432554	-0.140271	0.211279	-0.150363	-0.895504	-1.64679	-0.972751	-0.0299642	-0.252316	0.325213	-1.27252	-0.069963	-1.22886	-1.0739	-1.42079	-0.0399569	-0.283371	-1.16745	-0.781918	-0.465694	-0.110074	-1.18743	-0.781918	0.568462	0.454593	0.465694	1.16745	-1.05629	-1.31876	-0.866066	-1.3939	0.346345	0.476854
TCGA-13-1405	TCGA-13-1405	0.880689	-0.499354	0.201078	-0.972751	0.110074	0.54514	-0.628188	-0.465694	-1.42079	-1.0739	1.50831	0.910517	1.09185	-0.956845	-0.956845	1.20788	-0.715818	-0.925739	-1.29529	-0.110074	-0.140271	0.715818	-0.61607	-0.0599553	-1.039	0.069963	-0.27299	0.58024	0.120127	-0.170596	0.367632	1.94485	-0.110074	0.454593	-0.410724	1.60921	0.0499536	-0.510699	-0.378338	0.910517	2.87942	0.628188	-0.120127	0.488073	0.0799777	-0.150363	-0.895504	2.87942
TCGA-13-1410	TCGA-13-1410	0.069963	-0.432554	-0.499354	-0.54514	-0.069963	0.592098	0.27299	0.652708	0.367632	-0.0900005	-0.231749	-0.120127	0.690245	0.83736	-0.866066	0.60404	-0.100032	-1.039	0.0299642	0.443546	0.677627	-0.0299642	0.432554	1.039	-1.14793	-0.0799777	-0.866066	0.120127	0.0799777	0.27299	0.488073	0.728781	0.665116	-0.140271	0.454593	-0.60404	-0.293782	0.895504	1.54022	0.130192	0.410724	0.52211	-0.27299	0.0199745	0.293782	-0.27299	-0.454593	-0.665116
TCGA-13-1411	TCGA-13-1411	1.47787	2.09855	1.11015	-0.941178	-0.988906	0.304225	-0.367632	0.755083	1.64679	0.476854	1.12884	0.781918	0.510699	-0.910517	1.22886	1.039	-0.252316	-0.454593	1.7298	1.039	0.556763	0.768431	-0.488073	-0.410724	-0.925739	1.57378	1.50831	1.22886	2.09855	1.05629	-0.690245	0.690245	-0.314702	0.652708	-0.556763	1.36799	0.677627	-2.19885	-0.809328	1.27252	0.54514	0.170596	2.32785	2.32785	-1.31876	2.19885	0.809328	1.00532
TCGA-13-1481	TCGA-13-1481	-0.399883	-0.702974	-0.283371	-0.60404	-0.465694	1.05629	-0.314702	1.22886	0.120127	0.677627	0.823263	0.100032	0.592098	-0.768431	-0.972751	-0.221502	0.211279	-0.410724	0.83736	0.211279	0.399883	0.432554	-1.00532	-0.510699	1.0739	-0.702974	0.60404	0.190898	-0.755083	-0.356968	-0.665116	0.568462	-0.367632	-0.809328	-0.988906	0.690245	-0.58024	-0.389088	0.0399569	1.64679	-0.0199745	1.29529	-1.0739	-0.399883	0.356968	-1.00532	1.05629	-0.568462
TCGA-13-1497	TCGA-13-1497	-0.33576	-1.09185	-0.895504	1.68684	-0.53359	-0.24202	1.0739	0.592098	-0.0199745	0.27299	-0.510699	1.77622	0.741868	0.956845	-1.94485	-0.54514	-1.54022	-1.16745	-0.304225	0.941178	0.201078	-0.130192	-0.0199745	-1.64679	0.972751	-0.421614	-0.54514	-0.809328	-0.6404	0.378338	1.50831	0.988906	2.32785	-1.29529	2.51355	0.895504	-0.972751	1.0739	1.3939	0.389088	2.51355	0.910517	-0.61607	-0.410724	0.54514	-0.895504	0.0499536	-1.16745
TCGA-13-1498	TCGA-13-1498	0.988906	0.27299	-0.421614	0.652708	-0.346345	-1.0739	0.211279	-0.488073	0.715818	-0.314702	-1.44874	1.68684	1.22886	1.039	2.32785	-1.12884	1.64679	2.19885	0.0399569	-0.356968	0.715818	0.880689	1.02202	1.60921	-0.690245	-0.52211	0.6404	0.60404	0.00998673	0.702974	1.42079	0.120127	-0.851625	-1.77622	1.42079	2.32785	-0.0799777	-0.180737	1.60921	-0.52211	-1.31876	-0.221502	-0.160471	0.728781	1.3939	-0.231749	0.33576	-2.51355
TCGA-13-1505	TCGA-13-1505	-0.293782	-0.0299642	-0.556763	0.221502	-0.120127	1.09185	0.24202	-0.0900005	-1.02202	0.52211	0.346345	-0.100032	-1.02202	-0.53359	-0.690245	-0.110074	0.293782	0.410724	-0.221502	0.0199745	0	-0.211279	-0.851625	-0.201078	-0.130192	-0.399883	-0.0900005	0.52211	-0.54514	0.0900005	0.421614	0.52211	-0.325213	-0.0599553	0.432554	0.231749	-0.356968	-1.20788	-0.160471	0.0599553	-0.100032	0.895504	-0.972751	-0.60404	0.24202	-0.510699	-0.443546	1.14793
TCGA-13-1506	TCGA-13-1506	-1.29529	-1.05629	-0.956845	-0.488073	-0.6404	-1.82681	0.54514	-0.356968	0.314702	0.941178	-0.150363	1.82681	1.27252	0.781918	-0.809328	1.00532	-0.510699	-0.510699	0.0199745	-0.0199745	0.150363	1.0739	0.499354	2.01576	0.0799777	0.150363	0.499354	-0.690245	-0.956845	-0.252316	1.20788	1.44874	0.652708	-0.160471	1.18743	0.421614	-1.34297	0.221502	1.11015	0.652708	0.568462	-0.314702	-0.941178	-0.823263	1.42079	-1.27252	-0.781918	0.262639
TCGA-13-1507	TCGA-13-1507	0.389088	0.809328	0.465694	1.09185	0.100032	0.795548	0.0499536	0.465694	-1.94485	-0.231749	0.54514	0.895504	1.36799	1.57378	0.33576	2.19885	-0.465694	0.652708	-0.443546	1.12884	1.88255	2.87942	0.690245	0.972751	0.895504	-0.510699	1.34297	0.741868	2.01576	1.11015	-0.293782	2.09855	-0.510699	-1.36799	0.6404	-0.728781	1.14793	1.64679	2.01576	-0.221502	-0.304225	0.755083	1.47787	0.110074	0.768431	0.27299	0.741868	-0.211279
TCGA-13-1512	TCGA-13-1512	-1.16745	0.140271	0.283371	0.592098	-0.510699	-2.51355	1.77622	1.82681	-1.57378	1.14793	-0.652708	1.3939	1.68684	-0.356968	0.24202	0.781918	0.53359	-0.110074	-0.465694	-0.170596	0.0299642	0.677627	0.443546	0.100032	-0.488073	-0.925739	1.64679	0.0399569	-0.190898	0.628188	2.51355	-1.68684	-0.100032	-0.60404	0.27299	1.47787	-0.221502	-0.910517	1.29529	1.31876	-0.652708	-0.851625	-0.809328	0.421614	-1.68684	-0.823263	0.690245	0.100032
TCGA-13-2060	TCGA-13-2060	0	0.443546	-0.211279	2.87942	0.628188	0.499354	0.910517	0.120127	-0.201078	-0.069963	-1.27252	1.50831	-0.628188	0.60404	0.0499536	0.499354	-0.00998673	0.180737	-0.27299	-0.201078	1.14793	0.910517	1.34297	-1.44874	1.44874	-0.54514	1.16745	0.702974	0.488073	0.665116	0.410724	0.293782	0.120127	-0.488073	-0.6404	0.476854	0.389088	-1.3939	0.367632	-0.702974	0.180737	0.399883	0.110074	0.170596	1.88255	0.52211	1.47787	-0.851625
TCGA-20-1682	TCGA-20-1682	0.0199745	-0.190898	1.31876	0.0799777	-0.283371	0.6404	2.09855	0.556763	-0.510699	0.488073	0.069963	0.367632	-0.510699	-0.568462	-0.454593	0.421614	0.665116	0.592098	-0.110074	1.05629	0.568462	1.60921	0.0399569	1.00532	0.499354	0.741868	0.069963	1.0739	0.325213	0.130192	-0.190898	1.00532	0.61607	-0.304225	0.866066	0.378338	0.488073	-0.866066	-1.22886	0.568462	0.304225	1.05629	0.140271	0.24202	-1.29529	0.0299642	-0.53359	0.454593
TCGA-20-1683	TCGA-20-1683	2.09855	-0.823263	-0.54514	0.399883	0.665116	-0.454593	0.304225	0.283371	-1.54022	0.283371	0.150363	-0.53359	1.29529	-0.110074	-2.32785	-0.378338	-0.6404	-0.910517	-0.54514	-0.00998673	-0.27299	-1.00532	-0.910517	-0.0199745	0.283371	-0.956845	-0.677627	1.25039	-1.02202	0.262639	1.82681	-0.221502	-0.53359	0.465694	1.57378	0.0900005	-0.715818	1.16745	-0.33576	0.54514	1.57378	-0.110074	-1.27252	-0.702974	-0.58024	-0.702974	0.252316	-0.795548
TCGA-20-1684	TCGA-20-1684	-2.51355	-1.50831	-1.54022	0.895504	0.809328	-0.221502	1.7298	-0.170596	-0.592098	-0.0299642	-2.19885	-0.283371	-0.988906	-0.54514	-1.54022	0.367632	-0.399883	-0.60404	2.87942	2.32785	-1.27252	-0.823263	0.58024	0.443546	-0.367632	-1.11015	1.29529	-1.77622	-1.44874	-0.110074	0.293782	0.702974	0.367632	0.823263	1.16745	0.314702	-1.7298	1.22886	0.389088	-1.77622	-0.83736	-1.31876	-1.60921	-1.77622	1.82681	-1.50831	-0.0799777	0.201078
TCGA-20-1685	TCGA-20-1685	1.11015	1.16745	0.180737	2.19885	0.895504	-0.941178	0.941178	0.0299642	1.09185	0.795548	-0.61607	-0.069963	-1.42079	-0.925739	-0.0199745	-0.454593	0.809328	0.556763	1.50831	0.140271	0.100032	-0.0900005	-1.12884	1.77622	0.910517	0.432554	0.421614	-0.389088	0.83736	-0.304225	1.36799	0.0799777	1.47787	0.325213	0.568462	1.16745	1.29529	-0.988906	-1.25039	-1.02202	0.823263	-1.54022	0.83736	0.443546	-0.110074	0.988906	-0.231749	-0.190898
TCGA-20-1687	TCGA-20-1687	-0.304225	0.0599553	-0.925739	-1.11015	-0.715818	0.378338	-2.87942	-0.378338	0.262639	-0.61607	-0.367632	-1.34297	-0.069963	-0.499354	-0.941178	-0.652708	0.61607	1.25039	-0.378338	-0.283371	-0.389088	-0.252316	-0.262639	-0.231749	-0.510699	0.283371	-1.82681	-0.0399569	0.110074	-1.00532	-1.77622	-0.421614	-1.60921	-2.87942	-1.31876	1.05629	0.325213	-0.880689	-0.283371	-0.866066	-0.61607	0.54514	-0.488073	0.592098	0.728781	0.0599553	0.795548	0.33576
TCGA-23-1023	TCGA-23-1023	-0.130192	-0.628188	-0.0900005	0.665116	0.150363	1.50831	-0.0799777	1.54022	1.54022	0.231749	2.01576	0.510699	0.0199745	0.356968	0.170596	-1.54022	1.0739	1.50831	-1.88255	-1.94485	-0.0799777	0.221502	0.476854	0.0900005	0.0599553	0.231749	-0.432554	0.00998673	-0.795548	0.110074	-1.22886	0.60404	0.568462	-1.18743	-0.314702	-0.150363	-0.454593	0.130192	-0.231749	1.57378	1.34297	0.53359	-0.150363	0.221502	-0.54514	-0.53359	0.180737	0.293782
TCGA-23-1026	TCGA-23-1026	0.367632	0.130192	0.170596	0.755083	-1.18743	0.880689	-0.110074	0.231749	0.443546	-1.7298	0.465694	0.325213	0.556763	0.293782	-1.02202	0.728781	1.11015	1.12884	-1.27252	-1.14793	0.54514	1.25039	0.652708	0.592098	-0.499354	0.0599553	-0.768431	-0.0499536	0.795548	0.190898	-1.14793	1.0739	-0.069963	-1.54022	0.410724	0.0499536	0.190898	-0.325213	0.6404	0.728781	1.00532	1.18743	1.16745	0.510699	-0.150363	0.367632	0.568462	-0.592098
TCGA-23-1027	TCGA-23-1027	0.325213	0.432554	-0.690245	1.02202	0.0499536	1.12884	-0.325213	2.19885	-0.314702	-0.866066	-0.0599553	0.866066	0.356968	0.389088	-1.09185	-2.51355	-0.53359	1.11015	-1.7298	-1.82681	-0.069963	-1.09185	-0.60404	-0.851625	0.61607	-0.0499536	-0.823263	-1.31876	0.367632	-0.0399569	-0.201078	0.910517	0.33576	-2.19885	0.488073	-0.665116	0.652708	0.53359	-0.0900005	0.665116	1.27252	0.221502	0.283371	0.823263	0.378338	0.190898	1.11015	1.50831
TCGA-23-1029	TCGA-23-1029	-0.941178	-1.02202	-0.866066	1.0739	1.44874	0.0900005	0.781918	0.190898	0.702974	0.293782	-0.0399569	-1.11015	-1.57378	2.01576	-1.34297	-0.866066	-1.7298	-0.781918	2.32785	0.0299642	-0.346345	-1.02202	1.14793	-0.221502	0.488073	-0.556763	1.11015	-1.64679	-0.880689	0.325213	0.781918	-0.0299642	0.314702	-0.0900005	0.160471	-0.356968	-0.755083	-0.421614	0.52211	-0.568462	-0.0799777	-0.665116	-0.592098	-1.25039	0.389088	0.110074	0.231749	-1.22886
TCGA-23-1109	TCGA-23-1109	0.568462	1.12884	-0.410724	-0.83736	1.50831	0.690245	-0.399883	0.069963	-0.83736	-0.432554	-0.160471	0.61607	0.83736	-1.3939	-1.57378	-1.77622	0.895504	-0.0799777	-1.00532	-1.68684	-1.09185	0.304225	-1.31876	1.64679	-0.00998673	-0.60404	-0.356968	0.100032	-0.211279	-0.665116	1.57378	0.956845	1.12884	-0.910517	0.741868	-0.83736	0.399883	1.77622	-0.972751	0.0399569	0.741868	-0.0499536	-0.652708	0.27299	1.00532	-0.069963	1.44874	0.00998673
TCGA-23-1111	TCGA-23-1111	-0.823263	-0.866066	0.510699	-1.02202	-0.690245	-0.378338	-0.421614	0.304225	-0.0599553	0.53359	-0.465694	0.356968	1.039	0.925739	2.01576	0.304225	-1.57378	-1.36799	-0.58024	-0.866066	-0.925739	-1.7298	-0.27299	-0.690245	-0.0499536	0.0299642	-1.57378	-1.7298	-1.64679	-1.12884	-0.83736	-0.150363	0.556763	-0.690245	-2.01576	-1.47787	-1.68684	0.421614	0.252316	-0.488073	-0.6404	-0.510699	-1.47787	-1.27252	1.02202	-1.94485	0.367632	0.190898
TCGA-23-1114	TCGA-23-1114	-1.68684	-1.12884	-1.42079	-0.52211	0.293782	-0.0799777	-0.211279	-0.367632	0.160471	-0.895504	1.29529	-0.768431	-0.443546	-1.14793	-0.880689	-0.972751	-1.039	-1.64679	0.568462	0.58024	-1.25039	-1.31876	-1.29529	0.190898	-1.27252	-0.715818	1.36799	-1.82681	-1.57378	0.201078	-0.499354	-1.14793	-0.211279	-0.941178	-0.325213	1.68684	-1.77622	-0.0399569	-0.488073	-0.00998673	-0.941178	0.83736	-1.36799	-1.3939	0.488073	-1.57378	0.130192	0.880689
TCGA-23-1120	TCGA-23-1120	0.465694	0.768431	-0.130192	0.53359	1.22886	0.61607	0.130192	-0.399883	1.0739	1.77622	0.00998673	-1.47787	-0.0599553	0.61607	-0.488073	-0.0799777	-0.33576	1.22886	1.09185	-0.399883	1.42079	0.895504	1.47787	0.499354	-0.592098	0.0900005	0.160471	0.476854	0.592098	1.88255	-0.00998673	-1.50831	-0.130192	-0.432554	0.58024	0.170596	0.755083	0.27299	1.05629	-0.180737	1.47787	0.190898	0.0499536	0.130192	0.925739	0.231749	0.160471	-0.628188
TCGA-23-1122	TCGA-23-1122	-0.140271	-0.0199745	-0.443546	-2.01576	0.755083	-0.0199745	-0.100032	-0.54514	0.0299642	-0.443546	-0.421614	-0.314702	0.499354	0.140271	-1.42079	0.823263	-0.941178	-0.389088	-0.314702	-1.27252	-0.52211	0.0299642	-0.170596	0.60404	0.231749	-0.795548	-0.628188	-0.866066	-0.27299	0.283371	0.702974	0.851625	0.6404	0.690245	-0.0900005	-0.389088	0.231749	-0.293782	1.14793	0.140271	0.314702	-0.443546	-0.728781	-0.421614	0.715818	-0.568462	-0.399883	0.421614
TCGA-23-1123	TCGA-23-1123	0.866066	0.293782	-0.346345	-0.568462	0.346345	-1.31876	-0.410724	-0.432554	2.19885	-0.795548	-0.556763	1.7298	-1.09185	1.82681	0.60404	-0.499354	0.488073	0.399883	1.34297	0.180737	1.36799	1.42079	1.94485	0.823263	0.130192	1.82681	-0.956845	1.31876	1.18743	2.32785	0.190898	-0.130192	-0.476854	0.410724	-1.0739	-1.60921	1.44874	-0.941178	2.32785	-1.29529	-1.12884	-1.22886	1.64679	1.42079	-0.61607	0.941178	-1.0739	2.51355
TCGA-23-2077	TCGA-23-2077	1.44874	1.11015	0.880689	-0.367632	-0.160471	-0.160471	-1.60921	0.432554	-0.665116	-1.64679	0.652708	0.690245	-0.6404	0.304225	0.628188	-0.190898	1.16745	0.665116	0.432554	-0.180737	-0.110074	0	-0.190898	-0.702974	0.211279	0.488073	-1.47787	-0.510699	0.52211	0.61607	-1.64679	-0.809328	-0.283371	2.19885	1.36799	1.27252	1.02202	1.31876	1.44874	-0.314702	0.925739	-1.18743	0.0199745	0.988906	-0.52211	0.180737	-0.677627	0.252316
TCGA-23-2078	TCGA-23-2078	0.454593	0.0900005	1.42079	0.0649583	0.741868	-0.262639	0.755083	1.16745	1.36799	1.3939	0.58024	-1.27252	1.3939	-0.325213	-0.252316	-0.52211	0.130192	-0.52211	-0.0299642	-1.77622	1.02202	0.781918	-0.33576	1.68684	-0.0199745	0.454593	2.19885	1.42079	-0.24202	0.488073	0.768431	-1.02202	-0.0199745	-0.120127	-0.211279	0.100032	-0.665116	-1.36799	-1.02202	1.12884	-0.211279	0.715818	-0.0799777	0.895504	0.325213	0.346345	0.677627	0.150363
TCGA-23-2081	TCGA-23-2081	-2.01576	-1.31876	0.211279	-0.0499536	-0.170596	-0.252316	-0.252316	-0.421614	-0.851625	0.120127	-0.252316	-1.25039	-1.22886	0.314702	-2.01576	1.14793	-0.956845	-0.941178	-0.367632	-0.0299642	-0.715818	-1.27252	-0.781918	0.378338	0.262639	-1.25039	-0.0799777	-1.60921	-1.20788	-1.82681	0.0499536	-0.389088	-0.83736	-0.262639	0.0599553	0.809328	-1.29529	-1.0739	-0.925739	0.476854	0.510699	-0.410724	-1.02202	-1.14793	-1.25039	-1.36799	-0.314702	0.130192
TCGA-23-2084	TCGA-23-2084	-0.231749	-0.346345	-0.728781	0.0900005	1.77622	1.60921	1.20788	0.823263	0.83736	-0.211279	0.6404	1.20788	-0.0900005	1.3939	-1.16745	0.120127	-0.180737	-0.0499536	-0.61607	0.52211	0.0199745	-0.443546	1.22886	0.476854	0.665116	-0.293782	0.690245	-0.823263	0.410724	0.499354	0.956845	0.0900005	1.09185	0.24202	0.809328	0.367632	0	-0.592098	0.262639	0.283371	-0.252316	-0.150363	0.665116	-0.00998673	0.27299	0.0900005	-0.0299642	-0.454593
TCGA-24-0975	TCGA-24-0975	-0.0499536	-0.60404	0.190898	0.0649583	-0.592098	1.18743	-1.09185	0.488073	-0.690245	-0.628188	1.88255	0.389088	1.88255	-0.728781	0.592098	-0.283371	-0.190898	-0.283371	-2.01576	-2.32785	-0.211279	0.314702	-0.866066	0.120127	0.465694	0.00998673	-0.690245	0.110074	-0.53359	-0.677627	0.24202	0.925739	-0.690245	-0.665116	-1.64679	-0.130192	-0.54514	-0.83736	-0.389088	1.50831	-0.0399569	0.728781	0.160471	-0.170596	1.44874	-0.454593	2.01576	0.866066
TCGA-24-1413	TCGA-24-1413	-0.628188	-1.68684	-1.09185	-0.768431	-1.02202	-0.988906	-0.150363	-0.314702	0.823263	1.29529	-1.09185	-1.77622	-1.27252	2.32785	-0.715818	-0.568462	0.6404	0.27299	-0.293782	-0.346345	-0.0499536	-0.851625	1.42079	0.454593	0.476854	-0.454593	0.741868	-0.795548	-0.499354	-0.120127	-0.314702	0.180737	-1.18743	-0.556763	-1.27252	-0.262639	-0.690245	-0.925739	0.781918	-0.304225	-0.895504	-0.283371	-0.283371	-0.895504	0.755083	-0.866066	0.432554	-1.02202
TCGA-24-1416	TCGA-24-1416	-0.60404	-1.29529	-0.252316	0.283371	0.652708	-1.54022	-0.702974	-0.628188	0.910517	0.809328	-1.31876	-0.809328	0.652708	0.0599553	-1.05629	-0.851625	-0.0900005	0.293782	0.110074	-0.702974	-1.47787	0.0599553	-0.325213	1.88255	0.556763	0.110074	-0.150363	-0.252316	-0.33576	-0.556763	0.432554	-0.231749	-0.33576	-0.728781	-1.29529	-2.32785	0.346345	-0.346345	0.443546	-1.14793	-1.20788	-0.130192	-0.755083	-0.367632	0.211279	-0.465694	0.100032	-0.941178
TCGA-24-1417	TCGA-24-1417	1.12884	1.09185	0.160471	-0.61607	0.499354	0.972751	0.568462	-0.27299	1.16745	0.170596	-0.140271	-0.715818	0.110074	1.42079	0.421614	-1.94485	-0.52211	0.325213	0.465694	-1.18743	1.68684	0.0799777	2.09855	0.809328	-0.0399569	1.05629	0.781918	0.556763	1.20788	1.42079	-0.100032	-0.880689	-0.0799777	0.304225	1.31876	0.628188	1.039	0.925739	1.02202	-0.069963	1.44874	1.00532	1.25039	0.809328	-0.293782	1.039	-0.211279	0.399883
TCGA-24-1418	TCGA-24-1418	-1.57378	-0.58024	-0.454593	-1.05629	0.690245	0.628188	0.488073	0.866066	0.54514	1.22886	-0.346345	0.488073	2.09855	-0.0299642	0.768431	0.0299642	0.389088	-0.150363	-0.956845	0.170596	-0.0900005	-0.24202	-0.510699	-0.160471	-0.768431	-0.304225	0.53359	0.0499536	-0.568462	-0.851625	0.33576	1.05629	0.510699	-1.05629	0.314702	0.120127	-0.180737	-1.25039	0.556763	0.781918	0.665116	1.82681	-0.293782	-0.768431	-0.00998673	-0.488073	0	1.11015
TCGA-24-1419	TCGA-24-1419	-2.87942	-2.51355	-1.3939	0.0299642	1.05629	-1.7298	0.421614	-0.0399569	-0.0799777	1.31876	-1.50831	0.728781	-2.09855	0.180737	0.499354	0.510699	-1.14793	-1.05629	-1.34297	0.956845	-1.94485	0.728781	0.262639	-0.895504	0.715818	-1.50831	1.02202	-2.51355	-1.7298	-1.22886	0.715818	0.741868	0.432554	-0.283371	0.110074	-0.925739	-1.50831	-0.728781	1.31876	-1.50831	0.488073	-2.32785	-1.44874	-1.88255	0.895504	-1.88255	0.0900005	0.83736
TCGA-24-1423	TCGA-24-1423	-1.11015	-1.0739	0.54514	0	0.130192	0.140271	-1.25039	0.895504	-0.454593	-1.68684	-0.304225	-2.32785	0.211279	0.851625	0.941178	1.31876	-0.755083	0.262639	-1.31876	-0.150363	0.432554	-0.201078	-0.941178	-0.120127	-0.443546	-1.05629	-0.60404	-0.325213	-1.039	0.252316	-0.628188	0.211279	-1.3939	-0.755083	-0.443546	1.25039	-1.16745	2.09855	0.823263	-0.0599553	0.851625	-0.00998673	-1.54022	-1.00532	-1.47787	-0.83736	-1.94485	-0.781918
TCGA-24-1424	TCGA-24-1424	-0.221502	-0.690245	0.941178	0.61607	0.677627	-0.211279	0.100032	-0.283371	-0.069963	-0.180737	0.851625	-0.410724	-1.44874	0.910517	0.781918	0.221502	-0.24202	-0.851625	0.6404	0.715818	-0.454593	-0.53359	1.18743	0.465694	-0.715818	-0.283371	-0.755083	-0.262639	-0.510699	0.24202	1.09185	0.61607	1.02202	1.20788	-0.304225	-0.100032	-0.367632	-0.211279	0.972751	0.190898	-0.499354	0.925739	0.33576	-0.715818	0.180737	-0.33576	-2.32785	1.16745
TCGA-24-1425	TCGA-24-1425	0.346345	0.110074	0.367632	-1.18743	-0.100032	1.77622	0.389088	1.02202	-0.293782	0.211279	1.22886	-0.150363	0.0799777	-0.410724	0.0599553	0.069963	0.0900005	0.510699	-0.677627	-0.421614	0.628188	-0.410724	-0.399883	-0.741868	0.0299642	1.25039	0.33576	0.0199745	0.54514	-0.52211	-0.356968	-2.01576	0.201078	0.069963	-0.221502	-0.293782	0.0799777	-0.677627	-0.768431	1.22886	-0.0900005	2.01576	0.866066	0.410724	-1.02202	0.356968	-1.16745	0.652708
TCGA-24-1427	TCGA-24-1427	0.180737	-0.00998673	0.314702	0.0399569	-0.866066	1.25039	-1.29529	0.410724	-1.29529	-1.29529	0.421614	-0.252316	-1.88255	-1.12884	0.069963	-1.16745	-0.201078	-0.120127	0.100032	-1.039	0.389088	0.160471	-1.02202	-2.01576	-1.3939	0.972751	0.221502	1.16745	0.702974	-0.27299	0.665116	0.677627	-0.880689	-1.42079	-0.809328	1.22886	0.33576	0.293782	-1.29529	0.956845	1.54022	2.09855	0.715818	0.715818	-2.09855	0.592098	-0.0900005	1.05629
TCGA-24-1428	TCGA-24-1428	0.120127	0.346345	0.925739	0.795548	0.941178	-0.27299	0.677627	0.851625	0.795548	-0.0199745	-0.120127	1.42079	0.443546	-0.0499536	-0.465694	0.690245	0.54514	1.02202	0.61607	0.866066	0.702974	0.325213	0.231749	-1.88255	-0.809328	0.60404	-2.09855	0.180737	0.851625	0.910517	1.44874	-0.6404	1.82681	-0.476854	1.05629	-2.19885	0.702974	0.231749	0.421614	-0.346345	2.09855	0.262639	1.12884	0.972751	0.809328	0.910517	-0.389088	-2.09855
TCGA-24-1430	TCGA-24-1430	-0.24202	-1.18743	-1.31876	-0.180737	0.231749	-0.367632	1.00532	0.0799777	0.61607	0.6404	-1.25039	0.211279	0.781918	-2.19885	-0.389088	0.956845	-1.25039	-1.0739	-1.16745	1.34297	-1.3939	-2.01576	-2.51355	-0.211279	-1.82681	-2.01576	-1.50831	-1.47787	-1.68684	-1.88255	-0.378338	-1.88255	0.781918	-0.895504	-0.54514	-0.556763	-1.82681	0.0199745	-1.34297	-0.130192	-0.140271	0.120127	-1.31876	-1.7298	-0.33576	-1.82681	-1.88255	-1.29529
TCGA-24-1434	TCGA-24-1434	0.628188	1.18743	1.36799	-0.925739	-0.768431	0.741868	-0.283371	0.6404	-1.039	0.252316	1.0739	-0.0900005	0.956845	-0.476854	0.690245	1.02202	0.83736	0.499354	0.367632	-1.22886	0.728781	-0.221502	-0.83736	-1.02202	-0.24202	1.0739	0.140271	-0.170596	1.64679	-0.399883	-0.231749	0.410724	-0.58024	-0.0199745	-0.0499536	1.44874	1.22886	-0.069963	-0.83736	2.19885	0.910517	1.94485	1.54022	0.880689	-0.130192	1.31876	-0.069963	1.31876
TCGA-24-1435	TCGA-24-1435	-0.510699	0.52211	0.809328	0.568462	1.29529	0.421614	0.0199745	1.00532	-0.0900005	1.11015	-0.00998673	-0.367632	-0.677627	0.110074	-0.755083	-0.58024	1.36799	1.31876	1.3939	-0.768431	0.140271	-0.421614	0.410724	0.941178	-0.851625	-0.140271	0.52211	-0.100032	0.432554	-0.140271	0.809328	-0.314702	-0.652708	-0.170596	0.140271	-0.120127	0.823263	-0.0599553	-0.221502	0.866066	0.956845	0.795548	-0.0900005	0.283371	0.0499536	0.293782	0.728781	-0.755083
TCGA-24-1436	TCGA-24-1436	0.27299	-0.399883	-0.83736	-2.09855	0.956845	-0.421614	-0.170596	-0.652708	-0.346345	0.58024	-1.22886	0.592098	0.880689	1.64679	-0.728781	0.180737	0.346345	0.367632	0.54514	-0.304225	0.262639	-0.880689	0.809328	-1.14793	0.180737	0.443546	-0.6404	0.465694	0.755083	1.27252	0.0299642	-0.367632	-0.120127	0.60404	0.0900005	0.6404	1.05629	0.356968	2.51355	-1.00532	0.476854	0.454593	0.956845	0.346345	-0.925739	0.0499536	-0.0199745	-0.120127
TCGA-24-1463	TCGA-24-1463	-0.120127	0.728781	0.432554	-1.12884	1.7298	0.00998673	0.52211	0.510699	-2.01576	-0.702974	-0.190898	-0.0499536	0.715818	-0.0799777	-0.33576	0.110074	-0.231749	-0.6404	0.410724	1.3939	-0.510699	-1.05629	0.150363	-1.31876	-1.18743	-0.0199745	0.880689	0.201078	0.510699	-0.499354	0.728781	-1.0739	-0.895504	0.252316	0.130192	-0.652708	-0.378338	-0.100032	-0.652708	1.42079	0.941178	0.180737	-0.130192	0.0399569	-0.6404	0.60404	0.0199745	-0.0299642
TCGA-24-1467	TCGA-24-1467	-0.972751	-1.27252	-1.12884	0.00998673	-0.0299642	-1.50831	-1.50831	-1.16745	1.18743	1.00532	-1.34297	-2.09855	0.140271	-0.33576	-1.7298	-1.22886	-0.160471	-0.252316	1.29529	-0.781918	-0.293782	-1.25039	1.12884	0.0299642	-0.823263	-0.211279	1.0739	-0.221502	-0.809328	-0.231749	-0.728781	-1.77622	-0.6404	1.44874	-1.34297	1.18743	-0.823263	-2.87942	0	-1.039	-0.410724	-1.34297	-1.14793	-0.592098	-0.988906	-0.58024	0.702974	-1.64679
TCGA-24-1469	TCGA-24-1469	-0.910517	-0.910517	-0.432554	-0.100032	1.039	-0.715818	0	0.795548	-0.728781	0.0299642	0.0199745	0.160471	0.150363	-0.367632	-0.120127	-1.88255	-0.120127	0.0299642	0.0900005	-0.755083	0.476854	-0.283371	0.283371	0.83736	-0.628188	-0.568462	-0.325213	0.346345	-0.665116	0.54514	1.18743	1.12884	0.069963	-0.6404	0.851625	0.465694	-1.3939	1.11015	0.58024	-0.100032	0.293782	-0.910517	-1.29529	-0.510699	1.20788	-0.781918	0.0299642	0.60404
TCGA-24-1545	TCGA-24-1545	1.039	1.14793	0.795548	0.702974	0.201078	0.652708	-0.52211	0.910517	0.356968	0.823263	0.432554	-1.09185	-0.0399569	0.465694	0.988906	0.262639	0.476854	0.140271	0.211279	0.465694	1.44874	0.58024	1.09185	0.0199745	-0.0799777	0.910517	0.231749	1.94485	1.22886	0.53359	-0.880689	-0.069963	-1.34297	-0.972751	-0.665116	0.510699	1.64679	0.755083	0.33576	1.18743	0.389088	0.432554	0.755083	1.36799	-2.19885	1.42079	-0.499354	1.3939
TCGA-24-1546	TCGA-24-1546	-0.755083	0.211279	1.29529	-1.16745	-1.47787	1.64679	-2.32785	1.11015	-1.18743	-1.22886	1.34297	-0.325213	-0.0799777	-0.895504	-0.356968	0.231749	0.690245	0.795548	-0.510699	0.0799777	-0.6404	0.809328	-0.956845	-1.36799	-0.252316	0.499354	0.304225	-0.465694	0.823263	-1.50831	-1.44874	-1.27252	-0.180737	0.346345	-1.77622	1.64679	0.378338	0.823263	-1.57378	2.87942	-0.53359	0.781918	-0.0499536	0.61607	-1.54022	0.389088	0.60404	-1.20788
TCGA-24-1548	TCGA-24-1548	-0.346345	-0.556763	-0.6404	0.421614	1.14793	-0.768431	0.60404	0.221502	-0.283371	-0.262639	0.293782	-0.0299642	-1.25039	0.690245	0.201078	0.972751	-1.47787	-1.29529	1.60921	1.36799	-0.150363	-0.6404	1.25039	1.31876	-0.454593	-0.190898	0.925739	-0.499354	-0.52211	0.895504	1.27252	-1.34297	1.36799	0.378338	0.61607	-0.592098	-0.988906	0.795548	0.941178	-1.60921	-1.02202	-0.201078	-0.389088	-0.809328	0.201078	-0.356968	-1.27252	-0.488073
TCGA-24-1549	TCGA-24-1549	-1.25039	-0.61607	-0.768431	-0.27299	1.00532	-1.09185	-0.781918	0.741868	-0.190898	-0.0399569	-1.039	-0.499354	-0.378338	1.27252	-1.82681	0.378338	1.02202	0.880689	0.895504	1.64679	0.988906	0.120127	1.57378	1.12884	0.356968	0.895504	2.87942	0.83736	-0.252316	0.83736	1.77622	-1.42079	0.150363	1.68684	1.77622	1.94485	-1.0739	-2.01576	0.925739	-1.31876	2.01576	-0.728781	-1.42079	-0.27299	-1.20788	-0.262639	0.823263	1.68684
TCGA-24-1550	TCGA-24-1550	1.68684	0.465694	0.476854	-1.64679	0.795548	1.02202	0.809328	1.94485	-0.421614	1.18743	1.44874	0.252316	0.421614	0.677627	1.57378	0.925739	0.378338	0.100032	1.25039	0.0900005	0.851625	-0.190898	-0.568462	0.728781	-0.728781	1.54022	-0.895504	0.069963	0.421614	0.421614	-0.715818	-1.039	-0.54514	-0.58024	0.972751	-0.399883	1.60921	-0.356968	0.27299	2.32785	1.25039	0.941178	1.60921	0.465694	0.231749	0.809328	-1.60921	1.57378
TCGA-24-1551	TCGA-24-1551	1.29529	0.61607	0.33576	0.956845	-0.0599553	-0.972751	0.0599553	-0.252316	-1.60921	-1.12884	-0.715818	1.31876	-0.702974	-0.231749	-0.367632	-0.628188	-0.0299642	0.755083	1.20788	2.51355	0.367632	0.956845	-0.499354	0.389088	0.781918	1.09185	-0.61607	0.910517	0.895504	0.556763	1.25039	-1.12884	0.972751	-1.64679	2.09855	-0.367632	0.628188	-0.702974	-0.823263	0.0900005	0.728781	-0.180737	1.14793	1.039	-0.665116	0.866066	-0.941178	-0.00998673
TCGA-24-1552	TCGA-24-1552	-2.19885	-1.34297	1.34297	-0.690245	0.60404	-0.60404	-0.443546	0.252316	-0.24202	-0.476854	-2.09855	-0.866066	-0.346345	0.150363	1.36799	0.809328	-2.19885	-1.77622	0.252316	-0.262639	-0.755083	-1.47787	0.325213	0.53359	-2.19885	-1.00532	1.94485	-0.665116	-0.702974	-2.01576	2.01576	0.781918	0	-1.0739	-0.972751	-0.0599553	-1.09185	0.432554	0.130192	-0.895504	0.140271	0.389088	-0.190898	-1.12884	0.60404	-0.851625	1.68684	0.741868
TCGA-24-1553	TCGA-24-1553	1.64679	1.64679	-0.0499536	-2.19885	-1.60921	-0.880689	-1.47787	-1.29529	0.221502	-0.809328	-0.851625	0.972751	-0.170596	-0.120127	1.94485	-0.170596	2.09855	1.3939	0.677627	0.432554	1.94485	1.47787	-0.0399569	-1.54022	-1.22886	2.19885	-0.972751	2.51355	1.44874	1.34297	-2.19885	-0.851625	-0.866066	-0.24202	-1.88255	0.150363	1.77622	1.02202	0.0900005	-1.47787	0.190898	0.150363	0.58024	1.88255	-0.201078	1.77622	-0.476854	0.702974
TCGA-24-1555	TCGA-24-1555	-1.31876	-1.22886	-0.910517	1.44874	0	-1.27252	1.05629	-1.27252	2.51355	0.925739	-1.77622	-0.443546	-1.14793	-0.0399569	-1.039	-0.356968	-0.972751	0.941178	-1.0739	-0.0499536	-0.781918	-1.44874	0.0900005	-1.0739	0.33576	-1.22886	-1.94485	-0.755083	-0.628188	-1.20788	-0.33576	0.130192	-0.00998673	1.12884	0.728781	2.87942	-1.039	0.120127	0.211279	-0.925739	0.980796	-2.19885	-0.690245	-0.690245	-0.367632	-0.556763	-0.27299	0.314702
TCGA-24-1556	TCGA-24-1556	0.956845	-0.0599553	-0.0199745	-0.325213	2.09855	-0.741868	1.47787	-0.211279	-0.367632	0.314702	-0.628188	2.01576	-1.34297	1.22886	-1.12884	-2.32785	2.19885	1.68684	0.880689	1.18743	0.755083	-0.00998673	2.19885	2.32785	0.190898	0.568462	0.00998673	0.592098	0.180737	1.0739	0.211279	-1.54022	0.895504	-0.628188	-0.454593	-1.64679	0.110074	0.0799777	0.54514	-0.556763	-1.82681	0.0499536	0.0900005	0.120127	1.36799	0.432554	0.910517	-0.741868
TCGA-24-1557	TCGA-24-1557	-0.488073	-0.941178	-0.314702	-0.443546	0.454593	-0.356968	0.399883	1.64679	0.201078	-1.42079	-1.14793	0.314702	-1.82681	-0.262639	-1.60921	1.60921	-0.728781	-0.346345	-0.0499536	-1.64679	-0.488073	0.100032	0.24202	-0.568462	-0.568462	0.130192	0.356968	-0.910517	-0.293782	-0.24202	-0.795548	0.652708	0.262639	0.61607	0.715818	-1.22886	-0.24202	0.325213	-0.201078	-0.399883	1.05629	-0.988906	0.180737	-0.499354	-0.741868	-0.399883	-0.628188	-0.432554
TCGA-24-1558	TCGA-24-1558	-0.83736	-0.568462	0.140271	0.314702	-0.628188	0.325213	0.410724	1.57378	0.510699	0.069963	-0.33576	0.0900005	-2.87942	-0.314702	0.83736	-0.941178	-0.221502	-0.895504	0.130192	0.690245	-1.42079	-1.36799	-0.432554	0.356968	-0.33576	-1.3939	-1.3939	-1.29529	-0.972751	-0.781918	1.22886	0.110074	0.851625	0.140271	-0.33576	-0.454593	-1.42079	-0.140271	-0.130192	-1.25039	-0.0599553	-0.454593	-0.925739	-1.36799	-2.87942	-0.60404	-1.57378	0.389088
TCGA-24-1560	TCGA-24-1560	-1.18743	-2.01576	-1.34297	0.410724	-1.05629	-1.11015	-0.069963	-0.52211	-1.34297	1.94485	0.702974	0	0.0599553	0.988906	-0.54514	0.628188	-0.476854	-0.221502	-1.12884	0.356968	-0.410724	-0.58024	0.851625	0.211279	1.12884	-1.57378	-1.44874	-0.851625	-1.05629	-1.0739	0.069963	1.22886	-0.795548	0.755083	-1.039	-0.809328	-1.12884	-2.32785	1.64679	-0.389088	-0.33576	-0.568462	-1.22886	-1.17738	1.54022	-1.11015	-0.0399569	-1.57378
TCGA-24-1562	TCGA-24-1562	0.910517	-0.0799777	-0.0799777	0.160471	-0.488073	0.346345	0.293782	-0.476854	0.895504	0.628188	-0.170596	0.110074	0.665116	-0.190898	0.160471	-0.367632	0.0299642	0.130192	-1.14793	-0.252316	-0.231749	0.652708	-0.0799777	-1.57378	0.0900005	0.221502	-1.0739	0.314702	-0.100032	-0.866066	0.110074	0.421614	-0.556763	0.781918	0.499354	-0.0199745	-0.0599553	-0.190898	-0.895504	0.510699	1.36799	0.00998673	-0.53359	0.499354	0.262639	0.170596	-0.851625	-0.0900005
TCGA-24-1564	TCGA-24-1564	1.94485	1.88255	0.988906	-1.00532	-0.652708	0.252316	-1.02202	-1.11015	0.00998673	-0.728781	0.499354	-0.795548	-0.925739	0.0799777	0.304225	-0.160471	0.702974	0.110074	2.19885	0	0.488073	-0.60404	0.33576	-0.293782	-0.988906	1.11015	0.795548	0.956845	1.77622	-0.389088	-1.05629	-1.64679	-1.94485	1.50831	-1.54022	1.039	0.972751	-0.823263	0.120127	0.755083	-0.180737	1.50831	2.09855	1.64679	-1.88255	2.51355	-1.11015	0.910517
TCGA-24-1567	TCGA-24-1567	-1.64679	-1.3939	-1.0739	0.972751	-0.201078	-0.851625	1.31876	1.3939	0.728781	1.27252	-0.399883	-1.54022	-1.18743	-1.16745	1.47787	-1.68684	-1.36799	-0.972751	0.0599553	-2.09855	-1.82681	-2.19885	-1.3939	-0.925739	-1.00532	-2.09855	1.25039	-0.120127	-1.50831	-1.25039	0.795548	-1.09185	-0.809328	-0.33576	0.252316	-2.01576	-1.22886	-0.221502	0.399883	-1.36799	-0.728781	-1.94485	-1.34297	-1.94485	0.33576	-1.25039	1.0739	0.0799777
TCGA-24-1603	TCGA-24-1603	-0.54514	-0.925739	0.61607	0.54514	0.0599553	-0.809328	1.94485	-1.50831	-0.53359	0.781918	-0.53359	0.988906	-1.05629	0.665116	-0.628188	1.0739	0.499354	0.972751	-0.160471	1.68684	-0.58024	-0.768431	0.488073	-0.6404	-1.12884	-0.652708	-1.54022	-0.741868	-0.61607	-1.29529	-0.432554	0.809328	0.299	0.52211	-0.0399569	-1.16745	-1.14793	-0.0900005	0.895504	-0.24202	0.356968	-0.677627	-0.476854	-0.988906	0.130192	-0.665116	-1.25039	-0.652708
TCGA-24-1604	TCGA-24-1604	-0.190898	-0.211279	-1.47787	-0.120127	0.356968	1.11015	-1.44874	0.677627	1.88255	-0.925739	0.0900005	-0.33576	-0.851625	0.728781	-0.410724	0.795548	-0.809328	-0.262639	-1.47787	1.50831	0.356968	-1.60921	1.60921	0.325213	0	-0.0900005	-1.64679	-0.410724	-0.58024	0.60404	-0.410724	-1.57378	-0.443546	1.31876	-0.941178	0.880689	-0.140271	0.972751	0.690245	-1.7298	-1.64679	-0.170596	-0.988906	-0.628188	-0.880689	-0.443546	-0.972751	-0.33576
TCGA-24-1616	TCGA-24-1616	-0.61607	-2.19885	-0.60404	-0.160471	-0.262639	0.476854	0.190898	1.77622	-1.14793	-0.851625	0.568462	0.421614	-1.039	-1.44874	-0.795548	0.356968	-1.11015	0.24202	-1.42079	-0.741868	-1.50831	-0.61607	-1.36799	-0.190898	-2.01576	-0.895504	-0.741868	-1.11015	-1.11015	-2.09855	-0.741868	-0.677627	0.941178	0.910517	-0.180737	-1.14793	-1.60921	1.039	-1.88255	-1.09185	0.33576	-0.465694	-0.910517	-1.22886	1.05629	-1.29529	-2.01576	-0.6404
TCGA-24-1842	TCGA-24-1842	0.211279	0.53359	0.378338	0.488073	1.60921	-0.100032	-0.221502	0.262639	0.768431	0.432554	-1.12884	-1.00532	-0.54514	-0.443546	0.150363	-1.00532	1.09185	1.44874	-0.130192	0.0399569	0.956845	0.6404	0.130192	-0.910517	0.069963	1.00532	2.32785	0.941178	0.956845	1.18743	0.851625	-0.0199745	-0.27299	0.389088	0.52211	-0.851625	0.170596	0.367632	-0.60404	0.432554	0.367632	1.20788	-0.314702	1.02202	-0.702974	0.823263	1.7298	0.809328
TCGA-24-1843	TCGA-24-1843	0.60404	1.34297	0.60404	1.20788	0.0799777	-0.231749	0.6404	-0.24202	-1.05629	0.00998673	-0.314702	0.443546	0.399883	-0.0599553	0.0799777	0.665116	0.314702	0.0199745	0.715818	0.677627	0.110074	1.11015	0.110074	1.57378	0.809328	0.160471	1.82681	0.53359	1.25039	1.29529	1.11015	-0.33576	0.0299642	0.293782	1.11015	0.399883	0.866066	0.499354	0.488073	-0.60404	-0.432554	-0.54514	1.22886	1.14793	0.83736	1.18743	-0.293782	-1.54022
TCGA-24-1844	TCGA-24-1844	-0.988906	-1.25039	-0.741868	-1.60921	-0.150363	-1.22886	-0.293782	-0.895504	0.880689	1.25039	-0.880689	-0.823263	0.283371	-1.57378	-1.44874	1.18743	-0.910517	-0.83736	1.64679	0.925739	-1.88255	-1.039	-1.09185	0.33576	-1.47787	-0.356968	0.895504	-1.20788	-1.14793	-1.68684	-1.3939	-0.110074	-0.568462	-1.94485	0.0799777	-1.0739	-0.880689	1.57378	-1.42079	-0.499354	-2.32785	-0.476854	-0.54514	-0.83736	0.781918	-0.988906	0.410724	-1.18743
TCGA-24-1846	TCGA-24-1846	-0.809328	0.499354	0.27299	1.42079	0.53359	-0.140271	1.64679	1.36799	0.941178	1.50831	-0.592098	-0.0799777	-1.16745	0.378338	-0.00998673	-0.399883	-0.304225	-0.00998673	-0.170596	-1.47787	0.895504	0.00998673	-0.211279	-0.33576	1.77622	0.702974	0.293782	-0.110074	0.925739	-0.160471	0.83736	-0.465694	0.231749	-0.0499536	-0.781918	-1.54022	0.100032	0.83736	-0.741868	0.180737	-0.262639	0.866066	-0.443546	0.0799777	1.64679	0.454593	2.51355	0.568462
TCGA-24-1847	TCGA-24-1847	1.31876	0.866066	0.0799777	-0.410724	0.069963	-0.201078	-0.378338	-0.454593	-0.410724	-0.293782	0.781918	-0.58024	-0.130192	-0.221502	0.325213	-0.0900005	0.443546	0.910517	1.22886	0.150363	1.77622	1.29529	0.454593	1.42079	0.314702	1.64679	-0.665116	1.47787	1.60921	1.47787	-0.0599553	0.465694	0.0900005	0.0299642	0.53359	0.53359	1.42079	0.0499536	-0.677627	0.24202	1.94485	-0.488073	0.27299	1.57378	-0.781918	1.82681	-0.83736	0.0199745
TCGA-24-1849	TCGA-24-1849	2.19885	0.910517	1.20788	-0.00998673	0.728781	0.781918	0.262639	0.60404	-2.09855	-1.82681	2.32785	-0.346345	-0.53359	-0.293782	1.31876	-0.410724	-0.499354	-0.499354	0.221502	0.823263	0.795548	1.7298	-0.24202	0.0399569	-0.781918	2.32785	-0.389088	1.68684	1.42079	0.592098	0.378338	0.283371	-0.231749	-0.0799777	-0.190898	0	1.88255	-0.24202	-0.100032	0.6404	0.895504	2.19885	2.01576	1.94485	-1.00532	1.60921	0.488073	1.09185
TCGA-24-1850	TCGA-24-1850	-0.0599553	0.180737	0.741868	-1.44874	-1.11015	0.58024	0.895504	-0.0599553	-0.33576	0.556763	0.677627	0.556763	0.702974	-1.11015	0.465694	-0.61607	0.510699	-0.988906	1.82681	-0.325213	-0.568462	-0.54514	-1.7298	0.54514	-1.34297	-0.180737	0.755083	1.12884	0.252316	0.00998673	0.499354	0.314702	-0.190898	0.628188	0.910517	-0.421614	0.0299642	-0.170596	-1.20788	0.465694	-1.77622	0.665116	1.31876	-0.140271	0.069963	0.221502	-0.356968	-0.465694
TCGA-24-1928	TCGA-24-1928	-0.6404	-0.150363	-0.100032	-0.781918	-0.83736	-0.556763	-0.0399569	0.454593	-0.252316	-0.356968	0.488073	-1.3939	0.488073	-0.170596	0.510699	0.314702	-0.27299	-0.58024	0.00998673	0.628188	0.0599553	-0.454593	-0.690245	-1.12884	-0.325213	0.755083	0.432554	0.768431	0.0900005	-0.0900005	0.314702	-0.58024	-0.410724	1.47787	0	-0.476854	-0.304225	-0.252316	-0.314702	0.880689	0.110074	0.652708	1.02202	-0.0900005	-0.252316	0.0199745	-0.61607	0.27299
TCGA-24-2019	TCGA-24-2019	-0.100032	-0.201078	-0.652708	0.356968	1.82681	0.190898	0.314702	-1.60921	0.24202	0.0599553	-0.325213	1.18743	-1.7298	0.283371	-0.851625	-0.0199745	0.33576	-0.652708	1.94485	1.54022	0.24202	0.0199745	-0.443546	-1.25039	0.27299	0.367632	-0.262639	0.325213	-0.231749	-0.150363	1.54022	1.64679	1.94485	-1.57378	-0.476854	-1.12884	-0.421614	-0.150363	-1.18743	0.120127	-1.36799	-0.941178	-0.568462	0.150363	1.27252	-0.0599553	0.389088	0.356968
TCGA-24-2020	TCGA-24-2020	-1.88255	-0.715818	-1.50831	-1.94485	-0.389088	-0.314702	1.82681	0.100032	-0.556763	0.201078	-1.7298	0.652708	-0.399883	-2.09855	1.82681	0.283371	-1.29529	-2.09855	1.77622	0.60404	-1.12884	-1.29529	-2.09855	0.293782	0.293782	-1.60921	1.20788	-0.24202	-1.42079	-1.18743	1.47787	0.715818	1.31876	-1.22886	2.01576	0.0599553	-1.57378	-0.795548	-2.19885	0.110074	1.16745	0.410724	-0.851625	-1.82681	-0.690245	-1.44874	-0.0499536	0.956845
TCGA-24-2023	TCGA-24-2023	-1.20788	-0.52211	-0.53359	0.58024	0.910517	-0.283371	-0.346345	-0.0299642	-0.956845	-0.880689	-0.941178	0.150363	0.53359	-0.741868	-1.00532	1.22886	-0.488073	-0.27299	0.170596	0.410724	-0.0399569	-0.150363	-1.16745	-0.60404	0.941178	0.356968	-1.34297	-0.54514	-0.325213	-0.201078	0.221502	0.231749	1.64679	-0.925739	1.44874	-0.499354	-0.568462	1.44874	-0.715818	-0.58024	0.715818	-1.039	0.60404	-0.069963	1.11015	-0.293782	-0.665116	0.346345
TCGA-24-2026	TCGA-24-2026	0.755083	-0.069963	1.68684	-0.24202	-0.378338	-1.14793	-0.652708	0.61607	-0.823263	-0.83736	-1.64679	-0.592098	-0.454593	0.510699	0.231749	-0.201078	0.367632	-0.356968	-0.988906	-0.160471	0.741868	-0.465694	1.20788	0.0499536	-1.36799	-0.201078	-1.05629	0.356968	0.130192	0.715818	-0.0199745	1.3939	0.299	0.488073	-0.52211	1.31876	-0.0199745	1.47787	0.510699	-1.0739	-0.60404	0.378338	0.190898	-0.130192	-0.592098	0.421614	-0.283371	-0.53359
TCGA-24-2027	TCGA-24-2027	0.6404	-1.11015	0.0900005	-0.283371	1.42079	-0.170596	1.60921	0.160471	0.454593	0.910517	0.941178	-0.941178	-0.0199745	-1.29529	1.18743	0.476854	-1.0739	-1.47787	0.378338	1.7298	-1.22886	-1.18743	-0.069963	2.87942	0.389088	-1.20788	0.956845	1.18743	-1.27252	-0.941178	0.58024	-0.556763	0.795548	2.09855	1.54022	-1.00532	-1.36799	-0.410724	-0.755083	-0.170596	0.58024	-1.16745	-1.64679	-1.50831	-0.399883	-1.16745	0.956845	-0.476854
TCGA-24-2033	TCGA-24-2033	-0.677627	-0.880689	-0.190898	1.36799	1.0739	1.16745	1.16745	1.47787	-0.768431	-0.6404	0.410724	1.16745	0.170596	-1.68684	-0.895504	1.11015	0.52211	0.52211	-0.715818	1.14793	-1.60921	-0.568462	-1.25039	-0.0399569	0.304225	-0.443546	-2.19885	-0.956845	-0.150363	-0.0599553	0.0900005	0.443546	0.925739	-0.795548	-0.24202	0.410724	-0.27299	1.82681	-1.50831	0.768431	-0.988906	1.54022	0.628188	-0.54514	0.690245	-0.6404	-1.77622	-0.140271
TCGA-24-2035	TCGA-24-2035	1.20788	0.652708	0.823263	0.110074	-0.211279	0.941178	-0.556763	0.293782	-0.488073	0.221502	2.51355	-1.68684	-0.180737	-0.988906	0.568462	1.47787	0.556763	0.568462	-0.399883	-0.454593	0.941178	1.27252	-0.150363	-0.677627	-0.180737	1.31876	0.465694	0.421614	0.728781	0.100032	-1.25039	-0.201078	-0.221502	-0.988906	-1.94485	0.851625	0.880689	1.05629	-0.27299	0.27299	-0.665116	1.25039	2.19885	1.44874	-0.465694	1.02202	-1.02202	0.972751
TCGA-24-2036	TCGA-24-2036	-1.3939	-0.972751	-1.29529	-1.57378	0.925739	-1.64679	0.741868	-0.069963	0.252316	1.05629	1.02202	0.52211	0.755083	-1.27252	-1.3939	-0.823263	-0.665116	-1.44874	-0.432554	1.77622	-2.01576	-0.741868	-1.0739	0.851625	-2.87942	0.293782	0.556763	-1.14793	-1.09185	-1.09185	-0.941178	-2.87942	-0.170596	2.01576	-0.925739	0.677627	-0.702974	-1.88255	-1.7298	0.170596	-0.421614	-1.29529	-0.170596	-0.728781	-1.60921	-0.925739	-1.36799	-0.283371
TCGA-24-2038	TCGA-24-2038	0.702974	-0.293782	-1.82681	0.476854	-2.32785	-0.0900005	-1.94485	-2.51355	0.283371	0.454593	-0.6404	-1.50831	0.809328	-1.20788	1.09185	0.83736	0.140271	0.421614	-1.60921	0.880689	-1.36799	-0.781918	-0.592098	-1.77622	-1.57378	0.0399569	-0.443546	-0.61607	-0.60404	-2.32785	-2.51355	-0.304225	-1.54022	-0.110074	-0.53359	-0.346345	-0.652708	-1.12884	-2.51355	-1.57378	-0.972751	-0.628188	-0.823263	-0.6404	0.367632	-1.039	-0.180737	-0.52211
TCGA-24-2254	TCGA-24-2254	0.652708	0.410724	0.262639	0.690245	-0.823263	0.0799777	-0.941178	-0.389088	-0.262639	-1.94485	0.33576	-0.488073	-1.20788	-1.54022	-0.399883	0.895504	0.160471	-0.476854	0.910517	1.94485	-1.18743	-1.22886	-1.039	0.399883	-1.77622	0.304225	0.262639	-0.568462	-0.0799777	-0.6404	-0.677627	-1.7298	1.60921	1.57378	0.304225	-0.910517	0.00998673	0.100032	-1.68684	0.443546	-0.715818	0.510699	0.24202	0.0599553	-0.24202	0.499354	-1.14793	-0.54514
TCGA-24-2261	TCGA-24-2261	0.356968	0.421614	0.956845	-0.421614	0.283371	0	1.50831	-0.0799777	-0.58024	0.304225	-0.52211	-1.29529	-0.465694	0.252316	-0.160471	-0.556763	1.44874	1.14793	0.972751	1.47787	1.22886	0.283371	0.0799777	-0.110074	-1.42079	0.925739	0.83736	1.88255	1.3939	1.039	1.05629	-0.795548	0.83736	-0.715818	0.325213	-1.42079	1.09185	0.628188	-0.465694	-0.140271	0.100032	0.488073	1.27252	1.29529	-0.0799777	1.3939	-0.24202	-0.510699
TCGA-24-2262	TCGA-24-2262	0.781918	-0.314702	-0.755083	-0.221502	-0.0799777	0.130192	-1.039	0.389088	-1.68684	-0.677627	0.231749	1.00532	0.33576	-1.02202	-1.25039	0.0900005	0.100032	-0.314702	-1.36799	0.399883	0.0499536	-0.0499536	-0.755083	0.556763	-0.972751	-0.0599553	0.677627	0.755083	-0.389088	0.180737	0.6404	-0.454593	0.58024	-0.150363	1.00532	0.325213	-0.795548	-1.82681	-1.31876	2.51355	0.690245	0.741868	-0.60404	0.378338	-0.346345	-0.170596	1.00532	0.988906
TCGA-24-2267	TCGA-24-2267	1.88255	1.3939	0.150363	-0.715818	0.00998673	-0.702974	-1.12884	0.58024	-1.82681	-1.3939	-0.378338	1.12884	-0.941178	0.823263	-0.0599553	-0.476854	1.14793	0.715818	0.768431	-0.231749	1.57378	0.941178	0.568462	-1.68684	0.100032	1.36799	1.54022	0.652708	1.27252	2.01576	-0.61607	-1.29529	0.410724	0.476854	0.592098	-0.0499536	1.7298	0.346345	-0.0799777	-0.252316	-0.465694	0.110074	0.781918	1.7298	-0.677627	1.7298	1.16745	-0.325213
TCGA-24-2281	TCGA-24-2281	0.58024	1.0739	0.568462	-0.231749	0.24202	0.465694	-2.09855	-0.100032	2.01576	0.755083	-0.925739	0.201078	-0.314702	-0.389088	-0.60404	-1.64679	0.356968	0.221502	-0.0599553	-0.488073	1.00532	1.12884	-0.293782	0.110074	-0.60404	0.389088	0.378338	0.160471	1.05629	1.31876	-0.120127	-0.755083	0.677627	0.170596	-1.05629	0.27299	-0.231749	-0.652708	-0.690245	-0.356968	-0.160471	0.568462	0.895504	1.25039	0.252316	0.972751	0.378338	0.941178
TCGA-24-2288	TCGA-24-2288	0.972751	0.0199745	-0.180737	-1.34297	0.851625	1.27252	-0.58024	-0.00998673	0.231749	-1.47787	0.83736	0.809328	1.20788	0.27299	0.190898	-1.0739	0.823263	0.389088	-0.325213	-0.556763	0.83736	0.170596	0.956845	-0.54514	-0.755083	0.54514	-0.252316	1.36799	-0.069963	1.09185	0.27299	-0.211279	-0.823263	0.741868	0.60404	-0.190898	0.314702	-0.432554	0.201078	0.488073	0.6404	0.988906	0.61607	1.22886	-0.378338	0.665116	0.499354	-1.7298
TCGA-24-2289	TCGA-24-2289	0.378338	0.556763	1.57378	-1.27252	-0.410724	1.44874	-0.60404	1.50831	0.150363	-0.378338	0.399883	-0.781918	-0.83736	0.568462	0.866066	-2.87942	-1.05629	-0.677627	0.488073	-0.53359	0.58024	-1.16745	1.11015	-0.325213	0.988906	0.592098	1.57378	0.170596	1.0739	0.443546	-0.262639	-1.3939	-1.25039	-2.32785	-0.895504	1.12884	1.18743	-1.29529	-0.120127	1.44874	-2.19885	1.7298	1.36799	0.956845	-2.01576	1.25039	0.880689	1.77622
TCGA-24-2290	TCGA-24-2290	0.592098	0.628188	0.069963	-1.68684	1.16745	-0.956845	0.795548	-1.09185	1.27252	0.895504	-1.00532	-0.170596	-0.211279	0.24202	-0.304225	0.702974	0.221502	0.0499536	0.53359	0.809328	0.180737	-0.895504	0.120127	1.11015	0.140271	0.795548	0.728781	-1.00532	1.12884	0.367632	0.130192	-1.60921	1.20788	1.88255	-0.728781	-1.34297	0.421614	-0.283371	-0.356968	-0.262639	-1.039	0.211279	0.880689	0.702974	-0.956845	0.956845	0.201078	-0.231749
TCGA-24-2293	TCGA-24-2293	1.3939	1.25039	0.58024	-1.22886	-0.399883	1.68684	-0.476854	1.7298	0.304225	-0.0799777	1.54022	-0.972751	0.293782	0.52211	0.6404	-1.09185	-0.652708	-1.14793	0.399883	-0.925739	0.252316	0.346345	0.27299	-1.11015	-0.465694	2.01576	0.768431	1.27252	1.34297	-0.00998673	-0.304225	-0.715818	-0.988906	1.11015	-1.18743	1.7298	0.925739	-1.50831	-0.211279	1.88255	0.0199745	2.51355	1.05629	1.50831	-0.768431	1.57378	0.262639	0.677627
TCGA-24-2298	TCGA-24-2298	-1.42079	-1.60921	-0.160471	-2.51355	0.211279	0.988906	-1.36799	-0.823263	0.0799777	-0.389088	0.925739	1.0739	1.60921	1.14793	-1.47787	-0.293782	-0.211279	-0.690245	-2.19885	-0.941178	-0.0299642	-0.866066	0.795548	-0.389088	-0.741868	-0.972751	0.170596	-0.592098	-0.677627	0.410724	-0.652708	1.09185	-1.29529	0.702974	-0.866066	0.665116	-0.510699	-0.304225	1.20788	1.05629	-0.443546	1.77622	-0.665116	-0.956845	0.399883	-0.910517	1.09185	0.54514
TCGA-25-1312	TCGA-25-1312	0.304225	-0.180737	-0.510699	-0.988906	-0.741868	-0.665116	0.252316	0.33576	0.925739	-0.488073	-0.211279	-0.0599553	1.57378	-0.00998673	0.910517	0.389088	0.231749	-0.293782	0.069963	1.57378	-0.83736	1.14793	0.0599553	0.61607	-1.54022	1.02202	-1.42079	-0.52211	-0.262639	-0.100032	-0.488073	-0.0599553	0.499354	0.201078	0.0399569	0.293782	0.0599553	1.7298	1.039	-0.972751	0.201078	-0.120127	-0.180737	-0.476854	0.795548	-0.110074	-0.715818	0.221502
TCGA-25-1313	TCGA-25-1313	0.53359	1.05629	1.00532	-0.956845	0.0299642	0.0399569	-1.82681	0.170596	0.170596	-1.44874	1.05629	-0.728781	-1.29529	1.7298	0.488073	-0.00998673	-0.325213	0.346345	1.18743	-1.12884	-0.476854	0.851625	1.0739	-0.652708	0.925739	0.809328	0.0299642	-0.476854	1.31876	1.22886	-0.53359	0.0199745	-1.88255	0.715818	-1.82681	1.88255	2.19885	-0.454593	1.09185	-1.11015	-1.54022	0.160471	1.20788	1.12884	0.956845	1.05629	0.325213	-0.356968
TCGA-25-1314	TCGA-25-1314	-0.568462	0.0399569	-0.988906	-0.399883	-0.24202	0.702974	1.88255	0.702974	2.32785	0	0.378338	-0.988906	1.47787	1.16745	1.05629	-0.768431	-1.22886	-1.34297	-0.851625	0.488073	0.120127	0.130192	1.68684	0.741868	-1.09185	-0.592098	0.851625	0.27299	-0.443546	-0.0199745	-0.221502	-0.510699	-0.378338	1.22886	-1.02202	0.24202	-0.443546	-1.14793	1.88255	-0.367632	-0.356968	0.231749	-0.231749	-0.346345	0.100032	-0.410724	0.61607	-1.94485
TCGA-25-1315	TCGA-25-1315	-0.728781	-1.88255	-1.18743	-0.665116	0.781918	-0.150363	0.0299642	0.690245	0.0599553	1.20788	0.0399569	0.33576	-1.94485	0.190898	1.25039	1.77622	-1.3939	-1.82681	0.476854	0.389088	-1.039	0.60404	0.201078	-0.421614	0.880689	-1.77622	-0.499354	-2.19885	-1.47787	0.0399569	0.741868	1.88255	0.0799777	-0.27299	-0.823263	0.33576	-1.25039	-0.33576	1.82681	-0.6404	-0.880689	-1.44874	-1.57378	-1.02202	0.556763	-1.7298	-2.19885	0.895504
TCGA-25-1316	TCGA-25-1316	0.941178	-0.851625	0.100032	-0.304225	-0.910517	-2.87942	1.36799	-2.01576	-0.304225	1.44874	0.60404	-0.690245	-0.432554	-1.42079	1.27252	-1.42079	-0.130192	-0.628188	0.795548	1.82681	-0.0199745	-0.476854	-0.809328	0.170596	-1.11015	-1.29529	-0.190898	0.988906	-1.34297	0	-0.476854	-0.702974	0.628188	-1.20788	-0.399883	-0.52211	-0.809328	0.33576	-1.27252	-1.05629	-1.34297	-2.87942	-1.18743	-1.0739	0.53359	-0.972751	-0.568462	-0.499354
TCGA-25-1317	TCGA-25-1317	0.0599553	-0.956845	-0.568462	0.120127	0.488073	0.768431	1.29529	-0.781918	0.972751	0.988906	0.592098	0.476854	0.988906	-0.652708	-0.652708	-0.741868	-0.880689	-0.866066	0.201078	-0.33576	-0.54514	-0.120127	-0.54514	-0.465694	-0.61607	-1.09185	-0.728781	-0.378338	-1.31876	-0.741868	-0.988906	1.18743	-0.24202	1.16745	-0.389088	0.140271	-1.20788	-1.22886	-0.00998673	0.356968	-0.58024	1.0739	-0.702974	-1.05629	0.851625	-1.05629	-0.54514	-1.05629
TCGA-25-1318	TCGA-25-1318	-0.652708	0.100032	1.27252	-2.32785	0.768431	1.039	-0.988906	-0.941178	1.44874	-0.346345	0.53359	-0.262639	0.851625	-0.690245	-1.29529	-0.0599553	0.941178	0.58024	-0.809328	-0.443546	-0.499354	-1.77622	-0.702974	-0.304225	-2.51355	-0.252316	0.120127	-0.728781	0.231749	-0.476854	-1.20788	-1.47787	-1.44874	-0.454593	-1.68684	-0.715818	0.283371	0.389088	-0.325213	0.677627	-0.510699	1.09185	0.293782	-0.24202	-1.94485	0.211279	-0.33576	0.61607
TCGA-25-1319	TCGA-25-1319	-0.0199745	-0.262639	0.356968	0.304225	1.64679	-1.18743	-1.14793	-1.05629	0.140271	0.0799777	-0.781918	-2.51355	-1.68684	0.592098	0.356968	-0.53359	0.925739	0.54514	0.140271	-0.100032	0.0799777	0.0900005	1.7298	-0.443546	-0.314702	-0.476854	1.00532	-0.314702	0.201078	0.069963	-0.52211	0.768431	-0.781918	1.02202	-0.652708	-0.0399569	0.356968	-0.53359	1.0739	-0.476854	-0.702974	-0.702974	0.488073	0.180737	0.120127	0.6404	1.31876	-1.12884
TCGA-25-1320	TCGA-25-1320	-1.039	-0.160471	1.64679	-0.809328	0.510699	0.556763	0.140271	-0.58024	0.378338	-0.399883	1.00532	0.262639	1.00532	0.00998673	0.677627	-0.231749	-0.690245	-0.702974	0.356968	-0.378338	-0.24202	-0.367632	0.823263	-0.24202	-1.02202	0	-0.24202	0.231749	0.0599553	-0.432554	0.262639	-0.52211	0.27299	0.443546	-0.0799777	0.988906	-0.0900005	0.488073	0.304225	1.94485	0.150363	0.972751	0.0799777	-0.0599553	-0.488073	-0.160471	-0.304225	0.510699
TCGA-25-1321	TCGA-25-1321	-0.27299	-0.367632	-0.665116	0.150363	-0.665116	-0.795548	-0.61607	-0.0499536	1.57378	0.150363	0.180737	-1.82681	-0.795548	-0.069963	1.11015	1.16745	-0.781918	-0.130192	-0.180737	2.09855	-0.988906	-1.20788	0.628188	-0.0799777	-0.476854	-0.432554	-0.170596	-1.42079	-0.690245	-0.910517	-0.925739	1.20788	-0.0299642	2.51355	0.356968	0.443546	-0.201078	-0.628188	0.53359	-0.988906	-0.851625	-0.0900005	-0.880689	-0.61607	-1.77622	-0.476854	-0.150363	-0.0499536
TCGA-25-1322	TCGA-25-1322	-0.851625	-0.27299	1.22886	-1.31876	1.88255	-0.304225	0.956845	-0.201078	-0.110074	0.367632	0.314702	-1.22886	0.972751	1.50831	0.180737	1.25039	-1.64679	-1.18743	0.988906	0.130192	-0.399883	-0.488073	1.039	0.677627	-1.68684	1.60921	1.42079	-0.781918	0.556763	0.768431	0.988906	-0.910517	-0.346345	1.7298	-0.702974	-0.304225	0.510699	-0.00998673	1.22886	-0.150363	-0.130192	0.325213	1.68684	0.325213	-0.190898	0.33576	-1.31876	1.82681
TCGA-25-1323	TCGA-25-1323	0.201078	-1.36799	-0.823263	-0.755083	0.252316	0.314702	0.665116	0.443546	-0.0399569	0.54514	1.27252	-0.880689	1.77622	-0.211279	1.20788	-0.83736	-0.768431	-0.715818	-0.24202	-0.190898	-1.05629	-0.628188	-0.465694	-0.61607	-1.16745	-0.941178	-0.652708	1.09185	-0.83736	0.568462	-0.6404	0.367632	0.0199745	-0.465694	1.12884	0.0399569	-0.941178	0.0599553	0.410724	0.201078	0.0799777	1.12884	0.069963	-0.851625	0.314702	-1.18743	-0.728781	-0.702974
TCGA-25-1329	TCGA-25-1329	-0.211279	0	0.454593	-1.36799	2.01576	-0.0499536	-0.677627	-1.22886	0.755083	-0.54514	0.389088	-1.0739	0.325213	0.069963	-0.6404	-0.211279	-1.27252	-1.09185	-0.346345	-0.52211	-0.702974	0.510699	-0.304225	-1.20788	-1.94485	1.29529	0.211279	0.443546	0.389088	-0.293782	-0.454593	-1.00532	-0.728781	-1.14793	-0.910517	0.795548	0.476854	-0.201078	0.0299642	0.556763	-0.24202	0.201078	1.039	0.160471	-1.57378	0.410724	-0.690245	2.32785
TCGA-25-1623	TCGA-25-1623	0.410724	1.20788	1.60921	-0.823263	-0.33576	1.22886	0.160471	0.880689	0.293782	-0.27299	1.77622	1.05629	-0.61607	1.09185	0.476854	0.399883	0.851625	0.356968	1.42079	0.0499536	2.51355	0.795548	0.941178	-1.47787	-0.150363	1.27252	0.476854	1.82681	1.68684	1.82681	0.510699	-0.866066	0.170596	0.6404	-0.677627	0.941178	1.36799	-0.851625	0.728781	0.795548	-0.0499536	1.64679	1.09185	1.27252	0.432554	0.925739	-0.910517	-0.150363
TCGA-25-1625	TCGA-25-1625	0.262639	0.262639	2.19885	-0.499354	-0.252316	0.33576	-0.24202	-0.61607	0.465694	-0.0499536	1.3939	0.741868	1.0739	-0.100032	0.54514	-0.728781	1.82681	1.60921	-0.823263	-0.0399569	0.00998673	-0.795548	-0.58024	0.0799777	1.68684	0.58024	-2.01576	-0.190898	0.454593	-0.130192	-0.592098	-0.690245	-0.972751	1.00532	-0.283371	-0.510699	0.809328	0.24202	-1.60921	-0.910517	1.14793	0.592098	0.325213	0.432554	-0.53359	0.652708	-0.170596	0.728781
TCGA-25-1626	TCGA-25-1626	0.809328	0.988906	1.54022	-0.6404	-0.781918	1.82681	-1.20788	0.925739	-1.00532	-0.421614	2.09855	-0.476854	0.568462	0.0499536	1.44874	-0.0499536	0.592098	0.160471	0.866066	-0.54514	1.20788	1.05629	0.52211	-0.781918	-0.956845	1.20788	0.190898	2.19885	1.36799	0.454593	-0.130192	0.00998673	-1.50831	0.568462	-0.715818	0.741868	0.665116	-0.568462	0.356968	1.54022	-1.94485	2.32785	1.3939	1.09185	-0.809328	1.36799	-0.988906	1.44874
TCGA-25-1627	TCGA-25-1627	-0.741868	-0.378338	-0.0299642	2.01576	-1.12884	-0.499354	0.432554	-1.47787	1.68684	0.665116	-0.100032	-1.42079	-0.52211	-0.665116	-0.190898	-0.140271	-0.823263	-0.755083	-1.50831	0.972751	-0.972751	-0.52211	-0.880689	-0.728781	1.02202	-0.880689	-0.0399569	-0.652708	-0.741868	-0.972751	1.039	-0.378338	0.592098	1.18743	0.925739	0.130192	-0.61607	-0.52211	-1.12884	-0.465694	-0.293782	-0.389088	-0.6404	-1.09185	-1.18743	-0.52211	0.120127	-0.895504
TCGA-25-1628	TCGA-25-1628	0.150363	0.325213	0.768431	-0.0799777	0.421614	0.866066	0.33576	-0.592098	0.0499536	-0.100032	0.768431	0.956845	-0.140271	0.231749	0.389088	0.190898	0.60404	0.190898	0.652708	-0.24202	1.47787	0.741868	0.910517	-0.367632	-0.140271	0.652708	0.24202	2.09855	1.00532	0.972751	0.0199745	-0.768431	0.866066	1.09185	-0.0599553	0.00998673	0.910517	-0.443546	0.314702	1.00532	0.0599553	0.476854	0.53359	0.652708	-0.0499536	1.00532	-0.925739	1.02202
TCGA-25-1630	TCGA-25-1630	1.77622	2.32785	0.910517	1.039	-1.42079	0.221502	0.170596	0.27299	-0.399883	-0.592098	0.100032	-0.130192	0.941178	-0.52211	0.100032	0.851625	0.0499536	0.465694	0.556763	-0.910517	-0.367632	1.16745	-0.768431	1.36799	0.52211	1.12884	-0.488073	-0.211279	1.57378	-0.768431	0.690245	-0.346345	-0.925739	-0.83736	-0.378338	-1.11015	1.25039	-0.768431	0.0199745	0.00998673	-1.68684	-0.925739	1.34297	1.47787	0.140271	1.11015	-1.7298	0.0499536
TCGA-25-1631	TCGA-25-1631	-1.54022	-0.741868	-0.27299	-0.0199745	-0.60404	-0.925739	0.150363	-1.94485	-0.60404	0.60404	0.956845	-1.64679	0.910517	1.25039	1.54022	0.54514	-1.44874	-0.809328	0.304225	0.768431	-1.00532	-1.3939	0	0.150363	-0.190898	0.0199745	-0.465694	-1.27252	-0.941178	-1.94485	-0.58024	-0.652708	-1.14793	1.64679	1.25039	-1.18743	-0.741868	0.851625	0.110074	-1.18743	-1.29529	-0.0299642	0.690245	-1.11015	0.58024	-0.715818	0.314702	-0.389088
TCGA-25-1632	TCGA-25-1632	-2.09855	-1.7298	-1.94485	-1.7298	-2.87942	-0.190898	-1.18743	-0.410724	1.94485	0.728781	-1.54022	-1.02202	0.54514	-1.31876	-2.19885	-2.01576	-1.02202	-1.60921	1.54022	-1.50831	-1.44874	-2.32785	-1.60921	-0.130192	-1.0739	-2.19885	0.367632	-1.54022	-1.88255	-2.19885	-1.54022	-0.170596	-1.64679	-0.367632	-1.09185	1.50831	-1.88255	0.768431	0.150363	-0.231749	0.53359	-0.0799777	-1.16745	-1.60921	-1.039	-1.64679	0.866066	-0.556763
TCGA-25-1633	TCGA-25-1633	0.110074	0.488073	0.690245	-1.77622	-2.51355	1.94485	-1.3939	1.0739	-0.120127	-0.130192	0.741868	0.0399569	-0.809328	0.0199745	0.120127	-0.715818	0.110074	-0.24202	0.190898	-0.956845	1.64679	0.33576	0.399883	-1.27252	-1.20788	0.677627	0.702974	0.895504	0.768431	0.510699	-1.27252	0.432554	-2.87942	1.14793	-1.20788	0.768431	1.00532	-0.956845	0.465694	0.851625	-0.690245	1.88255	0.556763	0.677627	-0.568462	0.715818	-1.34297	0.432554
TCGA-25-1634	TCGA-25-1634	-1.22886	-1.16745	-2.01576	0.499354	-1.7298	-0.389088	-0.00998673	-1.68684	0.100032	0.83736	0.0499536	0.069963	0.0399569	-2.51355	-0.262639	-1.29529	-1.31876	-1.57378	1.36799	-0.972751	-2.41037	-2.51355	-2.87942	0.52211	-2.09855	-2.87942	-0.221502	-1.94485	-2.19885	-1.60921	-1.50831	0.399883	-0.715818	0.367632	0.100032	-1.7298	-2.01576	-1.7298	-1.3939	-1.64679	-2.51355	-1.11015	-2.32785	-2.32785	1.31876	-2.19885	-0.0599553	-0.100032
TCGA-25-1635	TCGA-25-1635	-0.150363	0.221502	0.592098	-0.465694	0.410724	0.665116	-0.33576	-0.346345	-0.988906	-0.53359	0.443546	-0.454593	-1.00532	1.05629	-0.0499536	-0.0299642	0.866066	0.488073	0.120127	-0.728781	0.293782	0.262639	0.880689	-0.454593	0.690245	0.880689	0.100032	1.20788	0.866066	0.0199745	1.3939	-1.18743	-0.160471	0.499354	-0.690245	-1.20788	1.12884	0.0399569	0.866066	0.399883	-0.823263	0.283371	0.52211	0.83736	-0.27299	0.568462	-0.809328	2.09855
TCGA-25-1870	TCGA-25-1870	1.18743	0.304225	-0.304225	0.27299	-1.57378	-1.60921	-1.7298	-2.87942	0.421614	-0.160471	0.160471	-0.221502	0.795548	-1.05629	1.60921	0.6404	0.00998673	1.36799	-0.00998673	0.378338	-0.851625	-1.12884	-0.283371	-1.82681	-0.421614	0.0499536	-1.27252	-0.768431	0	-1.27252	-2.09855	-0.410724	-0.454593	0.768431	-0.741868	-0.54514	0.304225	1.60921	-0.628188	-0.652708	-0.956845	-0.160471	-0.399883	0.399883	-0.499354	-0.00998673	-0.702974	-1.44874
TCGA-25-1871	TCGA-25-1871	-1.14793	-1.42079	-2.51355	0.910517	2.32785	-1.88255	0.283371	-2.32785	0.33576	0.690245	-0.356968	-0.628188	-1.50831	-2.87942	-0.910517	-0.809328	-1.88255	-1.42079	0.690245	0.314702	-2.41037	-0.556763	-2.19885	0.00998673	-0.665116	-1.68684	0.130192	-1.57378	-2.51355	-0.690245	-0.443546	-1.22886	1.7298	0.432554	0.823263	-0.988906	-2.87942	-0.54514	-2.32785	-1.68684	-1.60921	-1.42079	-2.51355	-0.972751	-1.50831	-2.32785	0.069963	0.367632
TCGA-25-2042	TCGA-25-2042	0.293782	0.069963	0.6404	-1.09185	-1.039	2.19885	-1.22886	2.09855	-0.702974	-1.34297	2.19885	-0.895504	0.367632	-0.58024	0.346345	-0.346345	0.677627	-0.160471	-0.201078	-0.628188	0.0900005	-0.399883	-0.972751	-1.42079	-1.31876	2.51355	1.05629	0.130192	-0.110074	-0.702974	-0.851625	-1.16745	-1.68684	-1.47787	-2.09855	1.34297	0.150363	-0.488073	-0.880689	1.7298	-0.556763	2.87942	1.0739	0.690245	-1.64679	0.378338	0.0599553	1.7298
TCGA-25-2391	TCGA-25-2391	-0.201078	-0.356968	-0.140271	1.31876	0.592098	-1.25039	1.18743	-1.0739	-0.221502	0.956845	-1.0739	0.768431	-1.64679	0.410724	-0.293782	0.53359	0.795548	0.304225	-0.556763	0.252316	-0.160471	-0.389088	0.252316	0.180737	0.677627	0.180737	-0.110074	-0.356968	0.0499536	-0.628188	0.54514	0.325213	0.53359	-0.510699	0.378338	-0.221502	0.592098	0.211279	0.140271	-0.110074	1.3939	-0.231749	0.130192	-0.190898	0.410724	0.069963	0.58024	-1.50831
TCGA-25-2392	TCGA-25-2392	1.7298	1.44874	2.87942	-0.628188	1.47787	-0.910517	-1.42079	-1.57378	0.628188	-0.568462	-0.665116	1.27252	-2.01576	1.94485	0.283371	0.432554	-0.592098	0.0399569	2.51355	-0.465694	0.346345	0.367632	1.27252	-0.52211	-0.677627	1.3939	0.346345	-0.421614	2.51355	1.60921	-0.283371	1.14793	-1.42079	0.54514	-2.19885	-0.140271	2.51355	-0.755083	0.880689	-0.715818	-1.47787	-0.556763	2.51355	1.77622	-1.42079	2.09855	1.36799	0.120127
TCGA-25-2393	TCGA-25-2393	-0.880689	0.665116	-0.781918	0.715818	-1.77622	-0.476854	0.367632	-1.34297	1.22886	1.36799	0.211279	2.87942	-0.293782	-1.82681	-0.170596	-0.690245	-0.988906	-1.22886	0.628188	-0.0799777	-0.378338	0.211279	-1.68684	-2.51355	1.14793	-0.690245	-0.781918	0.378338	-1.00532	0.120127	-0.252316	-0.60404	2.51355	-0.592098	0.201078	0.190898	-1.00532	-2.09855	-2.87942	-0.454593	-2.09855	-0.592098	0.00998673	-0.652708	2.87942	-0.809328	1.42079	0.925739
TCGA-25-2396	TCGA-25-2396	-0.465694	0.150363	-0.592098	0.556763	0.568462	0.180737	0.823263	-0.53359	-0.0299642	-0.741868	-0.728781	-0.190898	0.866066	0.741868	-1.11015	0.52211	0.652708	0.781918	0.262639	0.0599553	0.809328	0.568462	2.32785	-0.0900005	-0.356968	0.83736	-1.039	0.6404	-0.314702	1.7298	-0.140271	1.47787	0.110074	0.0900005	0.421614	1.57378	0.52211	0.140271	0.60404	-0.53359	-0.476854	-0.24202	-0.0599553	-0.100032	0.283371	-0.0399569	-0.262639	-0.170596
TCGA-25-2397	TCGA-25-2397	-0.262639	-0.410724	-0.677627	1.00532	0.0900005	-2.01576	-1.54022	-0.293782	1.11015	-0.120127	-1.82681	-0.399883	-0.150363	-1.25039	-0.27299	2.01576	-0.741868	-0.140271	-1.20788	0.325213	-0.910517	-1.0739	-0.715818	0.304225	0.24202	-0.851625	-2.87942	-0.702974	0.0399569	-0.809328	0.252316	-0.476854	0.465694	0.956845	-1.12884	-0.0799777	0.465694	0.910517	-0.0399569	-2.09855	-1.88255	-0.809328	-0.00998673	-0.58024	-0.262639	-0.325213	-0.60404	-0.346345
TCGA-25-2398	TCGA-25-2398	-1.00532	0.795548	0.866066	-0.53359	-0.61607	1.36799	0.0799777	-0.150363	0.27299	0.346345	1.68684	1.25039	0.346345	-0.592098	1.50831	-0.27299	-0.293782	-0.665116	-0.652708	-0.795548	-0.221502	-1.14793	-0.795548	-0.100032	-0.941178	-0.262639	-0.410724	-0.293782	0.0299642	-1.16745	0.00998673	-0.293782	1.16745	-0.866066	-0.201078	0.499354	-0.389088	0.510699	-0.293782	1.82681	0.170596	0.6404	0.221502	-0.252316	-0.140271	0.325213	0.0399569	0.211279
TCGA-25-2399	TCGA-25-2399	-0.0799777	0.00998673	0.488073	0.823263	0.443546	0.851625	0.378338	1.039	1.50831	0.61607	-0.0499536	0.60404	-0.356968	0.53359	0	-0.795548	1.31876	0.851625	0.823263	-0.130192	0.130192	0.356968	1.3939	0.421614	0.160471	0.211279	1.77622	0.510699	0.399883	0.795548	0.556763	-0.568462	0.0499536	-0.652708	-0.0299642	0.755083	0.0199745	-1.02202	0.432554	0.33576	1.11015	0.823263	1.18743	0.356968	0.61607	0.443546	1.039	-0.410724
TCGA-25-2400	TCGA-25-2400	0.432554	-0.755083	0.83736	0.33576	-1.22886	-1.20788	-0.880689	1.20788	1.42079	-1.50831	-0.499354	0.170596	-2.32785	0.0399569	-0.378338	-0.314702	0.170596	0.33576	1.12884	1.22886	-1.02202	-0.677627	-0.628188	-0.069963	-0.52211	-0.100032	-0.58024	-0.83736	-0.304225	-0.421614	0	1.039	0.60404	0.150363	-0.293782	-1.25039	0.211279	0	0.069963	-1.22886	-0.314702	-1.88255	-0.454593	-0.432554	-0.314702	1.0739	-0.325213	-0.293782
TCGA-25-2401	TCGA-25-2401	0.252316	1.68684	1.02202	0.809328	0.140271	0.823263	-0.925739	0.52211	-1.0739	0.190898	0.454593	0.628188	-0.715818	1.44874	0.755083	0.556763	1.77622	1.16745	1.00532	-0.476854	1.0739	0.556763	0.866066	1.02202	0.443546	1.039	0.110074	0.488073	1.82681	0.823263	0.592098	-0.24202	1.29529	-0.568462	-1.00532	1.00532	1.54022	0.262639	0.83736	1.25039	-0.201078	0.690245	1.88255	1.68684	0.465694	1.94485	0.665116	0.283371
TCGA-25-2404	TCGA-25-2404	-0.0900005	-0.304225	0.130192	-0.795548	-0.809328	0.715818	-0.956845	-0.715818	-1.27252	-0.465694	0.628188	-0.378338	0	0.880689	-0.592098	0.170596	0.0399569	-0.170596	-0.665116	-1.00532	0.221502	0.140271	0.781918	-0.809328	-0.0299642	-0.24202	0.0799777	-0.488073	-0.0299642	0.314702	-0.150363	0.100032	-1.11015	0.231749	0.069963	0.069963	-0.190898	0.454593	0.592098	0.972751	0.378338	1.22886	0.367632	-0.454593	-0.0900005	0.120127	1.14793	1.22886
TCGA-29-1688	TCGA-29-1688	0.741868	0.677627	0.665116	2.09855	2.87942	0.110074	1.44874	-0.180737	-0.150363	0.768431	-0.432554	1.57378	0.378338	1.0739	-0.568462	0.100032	-0.0599553	0	0.293782	0.201078	0.325213	0.399883	0.715818	-0.283371	0.851625	-0.00998673	1.18743	0.866066	1.50831	0.728781	1.29529	0.54514	0.454593	0.988906	0.665116	-1.31876	1.3939	-0.61607	1.00532	-0.741868	0.0900005	0.356968	1.50831	1.3939	-0.476854	0.728781	0.556763	-1.31876
TCGA-29-1691	TCGA-29-1691	-0.00998673	-0.454593	-0.628188	0.231749	0.972751	-0.61607	1.68684	-1.31876	-2.19885	-0.0599553	-0.293782	0.823263	-1.11015	-0.130192	-0.823263	1.34297	-0.356968	0.83736	0.809328	0.54514	-0.00998673	0.27299	0.702974	2.19885	1.3939	1.44874	0.201078	0.33576	-0.140271	-0.465694	0.941178	0.356968	0.476854	-0.53359	2.87942	-1.68684	-0.110074	1.29529	0.221502	-0.211279	0.00998673	-0.52211	0.314702	-0.795548	-0.180737	-0.221502	-1.12884	1.64679
TCGA-29-1693	TCGA-29-1693	-0.665116	0.190898	-0.0599553	1.57378	-0.54514	2.09855	0.110074	0.728781	-0.941178	1.039	-0.130192	0.454593	0.61607	0.201078	1.7298	1.88255	0.069963	0.283371	-1.68684	0.781918	0.27299	0.0399569	-0.100032	-0.0499536	1.36799	-1.14793	2.01576	-0.432554	-0.0199745	0.346345	-1.00532	1.27252	-2.01576	-0.221502	1.68684	0.221502	0.0900005	1.68684	0.346345	0.378338	0.702974	0.0599553	-0.211279	-1.17738	-0.120127	-0.956845	2.32785	-0.421614
TCGA-29-1694	TCGA-29-1694	-1.47787	-0.221502	0.110074	0.768431	-1.0739	-0.120127	-0.741868	0.140271	0.956845	-1.09185	0.252316	-1.16745	0.432554	-0.140271	-1.50831	-0.24202	0.0599553	-0.880689	-1.94485	-0.432554	-0.190898	-0.690245	-0.00998673	-0.476854	-0.110074	-0.231749	0.665116	-0.283371	-0.454593	-0.454593	-0.702974	0.58024	-1.0739	-0.421614	-1.7298	0.454593	-0.53359	-0.465694	0.0499536	0.715818	-0.52211	-0.0199745	-0.367632	-0.0499536	-0.728781	-0.190898	1.12884	0.851625
TCGA-29-1695	TCGA-29-1695	-0.592098	1.60921	1.3939	-1.47787	-0.325213	0.356968	-0.499354	0.346345	-0.378338	-1.16745	0.201078	-1.94485	1.50831	-0.702974	-0.140271	0.0799777	0.741868	0.0799777	1.68684	1.31876	-0.304225	-0.356968	-0.6404	0.231749	-0.6404	0.100032	0.941178	0.628188	1.09185	-0.211279	-0.27299	-0.741868	0.741868	0.665116	2.19885	0.592098	-0.069963	-1.68684	-0.910517	0.741868	-0.378338	0.27299	0.941178	0.665116	-0.715818	1.50831	0.454593	-0.443546
TCGA-29-1696	TCGA-29-1696	-0.410724	-0.0900005	-1.11015	1.82681	0.54514	-1.94485	0.180737	-1.42079	-0.356968	2.87942	-0.972751	0.0499536	-0.160471	1.77622	-0.510699	1.7298	-0.851625	1.18743	-2.87942	-0.60404	-0.443546	0.252316	0.170596	0.652708	0.421614	-1.7298	0.715818	-1.0739	-0.895504	-1.36799	-0.54514	0.895504	-1.36799	-1.50831	0.00998673	0.389088	-0.0499536	0.443546	-0.61607	-1.54022	-2.01576	-0.83736	-1.3939	-1.47787	2.09855	-1.42079	0.150363	-2.32785
TCGA-29-1697	TCGA-29-1697	-1.36799	-1.44874	-1.20788	1.25039	0.866066	-2.09855	1.11015	-0.130192	-2.32785	1.64679	-1.18743	-0.356968	-0.499354	1.60921	0.556763	-0.33576	-1.77622	-1.88255	-0.755083	1.09185	-0.795548	2.09855	1.64679	0.410724	1.05629	-1.64679	-2.32785	-0.367632	-1.16745	-0.325213	2.19885	1.34297	2.19885	0.100032	1.27252	-2.51355	-1.44874	0.190898	1.57378	-0.0900005	0.130192	-1.25039	-1.039	-0.741868	0.652708	-1.0739	-0.432554	-1.11015
TCGA-29-1699	TCGA-29-1699	1.02202	0.880689	0	0.454593	0.262639	-1.00532	-0.304225	-0.510699	1.34297	0.592098	-0.476854	0.221502	-0.410724	2.87942	2.51355	0.677627	1.20788	1.64679	1.47787	0.755083	0.972751	-0.0199745	2.87942	-0.180737	0.628188	1.68684	2.09855	0.150363	1.29529	2.87942	-0.24202	-0.0799777	0.211279	0.221502	-1.25039	-0.24202	1.57378	0.0900005	2.09855	-0.61607	-1.50831	0.0299642	1.82681	1.18743	-0.795548	1.20788	2.19885	0.443546
TCGA-29-1701	TCGA-29-1701	0.795548	1.42079	1.16745	1.22886	-0.443546	1.47787	2.01576	0.0900005	-0.910517	2.32785	1.18743	0.925739	0.677627	0.346345	0.665116	2.32785	0.568462	0.454593	-0.941178	2.87942	0.465694	1.68684	0.741868	2.51355	2.87942	-0.781918	1.27252	0.851625	1.16745	0.211279	1.12884	2.51355	-0.60404	-0.443546	1.88255	-0.795548	0.728781	1.00532	1.25039	-0.677627	0.252316	1.36799	1.11015	-0.389088	2.19885	0.00998673	-0.823263	-0.252316
TCGA-29-1702	TCGA-29-1702	-1.44874	-0.895504	-1.039	1.7298	1.94485	0.262639	0.53359	1.05629	0.110074	0.180737	-0.823263	1.94485	-0.488073	-1.18743	1.16745	-1.36799	-0.54514	-0.432554	-0.592098	-1.31876	-1.68684	-0.910517	0.304225	1.7298	0.866066	-0.910517	0.568462	0.211279	-0.823263	-1.44874	0.755083	1.31876	-1.27252	0.110074	0.283371	2.09855	-0.910517	0.665116	0.325213	-0.421614	-1.16745	0.0900005	-0.83736	-1.42079	0.346345	-1.12884	-0.100032	0.628188
TCGA-29-1705	TCGA-29-1705	-0.499354	0.54514	0.556763	-0.0900005	-0.293782	0.367632	-1.0739	0	-1.3939	-0.60404	0.24202	-1.14793	0.314702	-1.36799	0.252316	-0.325213	0.304225	-0.0399569	-0.568462	1.11015	-0.325213	-0.346345	-1.77622	-0.628188	1.31876	-0.499354	-0.378338	0.0299642	0.150363	-1.14793	2.09855	0.069963	1.0739	-0.54514	0.880689	-0.201078	0.24202	0.52211	-1.64679	1.47787	1.02202	0.677627	0.170596	0.190898	0	0.252316	0.851625	0.823263
TCGA-29-1710	TCGA-29-1710	2.01576	2.51355	0.652708	-0.851625	-1.00532	-0.0599553	-1.77622	-0.972751	-0.895504	-1.20788	0.356968	-1.57378	-0.325213	0.0900005	2.19885	0.201078	2.51355	2.51355	0.52211	-0.410724	1.3939	1.54022	0.211279	-1.60921	-1.05629	1.42079	-0.283371	1.60921	1.54022	0.432554	-1.88255	0.389088	-1.82681	0.895504	0.33576	0.866066	1.82681	1.88255	-0.262639	0.0199745	0.677627	0.809328	0.389088	1.54022	-1.82681	1.68684	0.27299	0.755083
TCGA-29-1761	TCGA-29-1761	1.09185	1.29529	1.82681	-0.201078	-1.09185	-0.568462	0.443546	-2.09855	-1.09185	0.880689	-0.866066	0.6404	2.19885	-0.880689	0.58024	2.51355	0.728781	0.925739	0.180737	0.293782	1.05629	1.57378	-1.44874	0.715818	2.19885	-0.628188	1.68684	0.432554	0.910517	0.140271	0.180737	1.36799	0.52211	-0.231749	1.02202	-1.94485	0.895504	1.42079	-0.58024	-0.823263	-1.7298	-0.715818	0.476854	0.201078	2.51355	-0.0299642	-0.252316	-1.3939
TCGA-29-1762	TCGA-29-1762	0.0900005	-0.421614	0.628188	1.14793	1.12884	0.0499536	2.51355	-0.262639	0.325213	1.54022	0.221502	1.22886	-0.201078	-0.755083	1.29529	1.54022	-2.01576	-1.54022	0.160471	2.19885	-2.09855	-0.0599553	-1.42079	1.94485	0.592098	-0.988906	-0.851625	-2.51355	-0.556763	-1.05629	1.0739	1.16745	1.54022	-0.956845	0.702974	-1.88255	-0.0399569	-1.18743	-0.956845	-0.201078	-0.346345	-0.399883	-0.140271	-0.866066	1.94485	-0.54514	-1.3939	-0.314702
TCGA-29-1770	TCGA-29-1770	-0.53359	-0.768431	0.304225	0.100032	0.6404	2.87942	0.880689	0.24202	-1.7298	0.0199745	0.262639	0.755083	1.82681	-0.60404	-1.14793	1.12884	-0.0499536	0.809328	-1.57378	-0.851625	-0.677627	0.592098	0.0199745	0.488073	-0.58024	-0.823263	0.0900005	-0.556763	-0.0599553	-1.3939	-0.389088	1.57378	0.488073	1.36799	1.82681	-0.781918	-0.52211	0.283371	-0.499354	0.823263	2.32785	1.11015	0	-0.755083	0.304225	-0.499354	0.53359	-0.61607
TCGA-29-1778	TCGA-29-1778	0.443546	0.314702	-0.465694	0.170596	-0.231749	-0.399883	-0.690245	2.32785	1.05629	0.702974	-0.410724	0.702974	0.00998673	0.556763	-1.0739	-0.6404	0.421614	0.432554	0.27299	-0.665116	0.499354	0.665116	0.510699	-1.50831	-0.160471	-0.0299642	-0.53359	0.972751	-0.432554	0.880689	-0.421614	-0.781918	-0.304225	1.05629	-1.36799	-0.325213	-0.0299642	0.069963	0.190898	-1.42079	-1.25039	-1.27252	-0.768431	0.367632	0.0900005	0.130192	-1.05629	-0.690245
TCGA-29-1781	TCGA-29-1781	1.60921	2.01576	0.781918	1.88255	1.54022	-0.592098	2.32785	0.314702	-0.866066	0.33576	-0.768431	0.851625	-0.120127	0.895504	-0.432554	1.50831	1.29529	1.20788	0.283371	0.110074	1.7298	2.01576	0.346345	2.09855	1.34297	0.314702	-1.09185	1.7298	1.94485	1.57378	0.823263	2.01576	-1.02202	-0.0399569	0.231749	-1.50831	2.09855	0.880689	1.47787	0.421614	-0.190898	-0.652708	1.44874	1.82681	0.665116	1.64679	-1.20788	-0.925739
TCGA-29-1783	TCGA-29-1783	0.283371	0.895504	0.0599553	0.432554	-1.34297	0.211279	-0.866066	1.60921	0.432554	-1.36799	0.665116	-0.180737	0.58024	-0.304225	1.14793	0.941178	0.988906	0.150363	0.314702	0.120127	0.211279	-0.33576	-0.52211	-0.262639	-0.27299	0.941178	-1.20788	0.454593	0.356968	0.293782	-1.42079	0.378338	-1.00532	-0.346345	-0.61607	0.0199745	1.0739	0.741868	-0.069963	-0.432554	-0.781918	-0.367632	0.910517	1.00532	-1.12884	0.488073	-1.82681	0.53359
TCGA-29-1785	TCGA-29-1785	-0.795548	1.22886	0.221502	0.941178	-0.421614	-0.410724	0.0900005	-0.809328	0.346345	-0.823263	-0.741868	-0.110074	2.01576	0.454593	0.880689	-0.665116	1.7298	1.77622	-0.83736	-2.87942	1.34297	1.34297	1.05629	0.768431	1.64679	0.252316	0.410724	1.3939	1.02202	1.94485	-0.0900005	0.0399569	-2.32785	0.0599553	0.795548	0.568462	1.68684	1.36799	0.652708	-0.628188	0.069963	-0.880689	0.728781	0.741868	-0.356968	0.880689	0.52211	0.110074
TCGA-29-2425	TCGA-29-2425	-1.34297	-0.476854	-0.851625	0.0499536	-1.82681	-0.346345	0.120127	-1.54022	0.6404	0.0499536	-1.20788	0.432554	1.02202	-1.47787	-1.36799	-1.60921	-1.50831	-2.19885	0.443546	-1.20788	0.0399569	-0.510699	-2.01576	-0.488073	-2.32785	-1.47787	-1.02202	-0.53359	-0.768431	-0.346345	-1.57378	-0.262639	-0.499354	0.556763	-2.32785	0.252316	-0.83736	0.252316	-0.54514	-0.190898	-1.11015	-1.50831	-1.20788	-0.941178	-0.069963	-0.768431	-0.58024	0.378338
TCGA-29-2427	TCGA-29-2427	1.0739	1.77622	1.47787	1.11015	0.0399569	2.01576	-0.795548	-0.6404	-0.972751	-2.19885	0.170596	1.14793	-0.221502	0.325213	0.851625	1.42079	2.87942	2.01576	0.956845	-0.314702	1.16745	1.88255	1.00532	0.160471	1.42079	1.34297	-1.14793	1.54022	2.19885	1.54022	-0.568462	0.221502	0.00998673	-0.851625	-0.499354	0.356968	2.32785	0.956845	0.0599553	0.293782	-1.42079	-0.432554	1.57378	2.01576	0.823263	2.01576	-0.556763	0.180737
TCGA-29-2428	TCGA-29-2428	-0.389088	0.941178	1.44874	0.443546	0.190898	-0.866066	0.628188	-1.7298	0.389088	1.60921	0.895504	1.09185	2.51355	0	0.378338	0.988906	0.58024	0.00998673	0.24202	-0.510699	1.31876	1.77622	-1.14793	-0.0299642	-0.304225	0.33576	0.0599553	1.50831	0.465694	0.866066	-0.781918	1.7298	0.389088	-0.52211	1.60921	-0.488073	-0.00998673	-1.34297	0.476854	-1.12884	1.31876	-0.378338	-0.069963	0.768431	-0.0399569	0.510699	-0.110074	0.0399569
TCGA-30-1718	TCGA-30-1718	-0.421614	0.0499536	0.677627	0.346345	0.314702	0.728781	0.510699	0.0199745	-0.170596	-0.715818	0.140271	1.64679	1.42079	0.628188	-0.556763	1.64679	0.180737	0.628188	-0.262639	0.61607	0.768431	1.039	0.069963	0.346345	1.47787	-0.728781	-1.18743	-0.0599553	0.378338	0.170596	0.346345	0.592098	-0.52211	1.27252	0.170596	1.20788	0.180737	0.652708	0.741868	0.325213	-0.910517	0.069963	-0.0299642	-0.556763	1.29529	-0.346345	-2.09855	-0.201078
TCGA-30-1855	TCGA-30-1855	0.499354	0.58024	0.0399569	-0.170596	0.325213	0.0299642	-0.895504	0.941178	-2.51355	-0.910517	-0.069963	-0.741868	0.24202	-0.399883	-0.0900005	-0.069963	0.972751	0.702974	-0.6404	-0.61607	0.690245	0.389088	-0.130192	1.27252	-0.346345	0.410724	0.325213	0.880689	0.443546	0.0799777	0.568462	0.0299642	-0.262639	0.795548	0.190898	0.0299642	0.069963	0.941178	-0.367632	0.346345	1.20788	-0.069963	-0.0399569	0.851625	-0.823263	0.690245	0.83736	0.465694
TCGA-30-1857	TCGA-30-1857	0.823263	0.356968	1.50831	1.12884	1.3939	0.925739	0.499354	-0.231749	-1.88255	0.421614	0.809328	-0.00998673	0.6404	-0.488073	0.262639	1.09185	1.42079	1.82681	-0.972751	-2.51355	-0.130192	1.20788	-0.728781	0.665116	1.16745	-0.53359	-2.51355	0.795548	0.880689	-0.443546	0.0399569	0.170596	-0.677627	-1.88255	1.20788	0.556763	0.454593	1.12884	0.170596	1.16745	0.980796	-0.140271	-0.499354	1.31876	1.22886	0.150363	-0.130192	0.231749
TCGA-30-1860	TCGA-30-1860	0.510699	1.039	0.443546	1.47787	-0.499354	-0.0399569	0.652708	0.0399569	-1.25039	-0.325213	-0.755083	0.665116	-0.665116	0.476854	-0.180737	1.05629	1.88255	1.94485	-0.880689	1.42079	2.01576	1.94485	0.367632	0.432554	2.09855	0.690245	-0.367632	1.34297	1.47787	1.50831	1.7298	1.02202	-0.252316	-0.314702	1.94485	-0.180737	1.20788	-0.130192	0.702974	-0.54514	1.7298	0.556763	0.988906	1.11015	1.14793	0.851625	-0.421614	0.665116
TCGA-30-1861	TCGA-30-1861	-0.314702	-0.781918	-0.069963	1.94485	1.20788	0.755083	-1.68684	1.18743	-1.22886	-1.00532	0.476854	-0.160471	-0.252316	-1.64679	-0.0299642	1.3939	-0.443546	-1.31876	-2.32785	-0.27299	-0.866066	-1.54022	-1.47787	0.24202	1.09185	-1.31876	-0.180737	-0.443546	-0.988906	-1.57378	0.866066	-0.53359	0.160471	-1.7298	-1.16745	1.82681	-0.925739	0.304225	-0.866066	2.01576	0.768431	0.140271	-1.11015	-1.34297	-0.60404	-1.20788	0.781918	-0.60404
TCGA-30-1862	TCGA-30-1862	-0.443546	-0.283371	-0.795548	-0.880689	-0.972751	0.53359	-1.88255	0.53359	-0.211279	-0.283371	0.795548	0.0299642	1.94485	-0.809328	-0.741868	0.130192	-0.0799777	0.120127	-0.421614	1.44874	0.170596	-0.702974	-0.652708	-0.556763	-1.29529	-0.130192	0.180737	-0.0299642	-0.356968	-0.58024	-1.94485	-1.20788	-0.741868	0.421614	-1.57378	-0.443546	-0.325213	0.54514	-0.53359	0.53359	-1.00532	1.42079	-0.262639	-0.378338	-0.100032	-0.690245	0.443546	-0.0199745
TCGA-30-1891	TCGA-30-1891	-0.690245	0.378338	0.52211	-0.702974	-0.956845	1.7298	0.465694	1.44874	-0.180737	-1.88255	0.556763	0.465694	0.0299642	-1.50831	1.64679	0.0399569	0.399883	0.170596	-2.09855	0.00998673	-0.170596	1.50831	-1.50831	-0.00998673	-0.201078	-0.6404	-0.510699	0.665116	0.58024	-0.60404	-0.809328	1.82681	-0.702974	-1.02202	-0.170596	1.3939	1.27252	-0.314702	-1.16745	0.895504	-0.741868	0.499354	0.378338	-0.283371	0.866066	-0.211279	-1.54022	-0.110074
TCGA-31-1944	TCGA-31-1944	0.0399569	-0.140271	0.389088	0.325213	-0.27299	0.809328	-0.190898	-0.665116	-0.677627	-1.11015	0.510699	-0.24202	0.190898	-0.677627	0.454593	1.27252	-1.00532	-0.568462	0.58024	2.01576	0.53359	1.44874	-1.22886	0.568462	0.652708	0.628188	0.389088	-0.27299	-0.201078	-0.54514	0.150363	-0.120127	0.880689	-2.51355	0.367632	1.02202	-0.432554	1.20788	-1.36799	0.690245	0.755083	0.0199745	-0.100032	-0.160471	0.00998673	0	-0.6404	-0.972751
TCGA-31-1946	TCGA-31-1946	-0.283371	0.568462	1.12884	-0.346345	1.11015	0.677627	-0.0499536	0.378338	1.12884	-0.00998673	1.16745	0.304225	-0.972751	0.170596	0.293782	-0.100032	1.47787	0.895504	1.27252	0.100032	0.866066	-0.110074	-0.0599553	-0.956845	0.6404	0.378338	-0.120127	0.0799777	0.941178	0.476854	-0.866066	-0.925739	0.443546	-0.0299642	0.0499536	0.304225	0.0399569	0.61607	0.231749	1.20788	0.52211	1.27252	0.6404	0.53359	-0.231749	0.755083	0.628188	0.499354
[truncated: 7,484 more rows]
[truncated: 685 more columns]

## Sheet: Supplementary Data 4
Supplementary Data 4: Genome-wide Complex Trait Analysis (GCTA) results for full TCGA
IP component	full V(G)/Vp	full Pval	full fdr	full n	nonhla V(G)/Vp	nonhla Pval	nonhla fdr	hla V(G)/Vp	hla Pval	hla fdr
[truncated: 733 more rows]

## Sheet: Supplementary Data 5
Supplementary Data 5: Genome-wide Complex Trait Analysis (GCTA) results for BRCA
[truncated: 734 more rows]

[truncated: 16 more sheets: Supplementary Data 6, Supplementary Data 7, Supplementary Data 8, Supplementary Data 9, Supplementary Data 10, Supplementary Data 11, Supplementary Data 12, Supplementary Data 13, Supplementary Data 14, Supplementary Data 15, Supplementary Data 16, Supplementary Data 17, Supplementary Data 18, Supplementary Data 19, Supplementary Data 20, Supplementary Data 21]
